# Supplementary material for: Dibromidodi-μ-hydroxido-di-μ3-oxido-octa­phenyl­tetra­tin(IV)
Source: Acta Crystallogr Sect E Struct Rep Online. 2009 Dec 4;66(Pt 1):m8. doi: 10.1107/S1600536809051691 (PMC2980054; doi:10.1107/S1600536809051691)
Supplement: Supplementary file 2 [file e-66-000m8-Isup2.hkl]

# 
# h,k,l, Fc-squared, Fo-squared, sigma(Fo-squared) and status flag 
# 
data_I
_shelx_title '  P-1' 
_shelx_refln_list_code          4 
_shelx_F_calc_maximum      248.94 
_exptl_crystal_F_000       632.00 
_reflns_d_resolution_high  0.7696 
 
loop_ 
 _symmetry_equiv_pos_as_xyz 
 'x, y, z' 
 '-x, -y, -z' 
 
_cell_length_a    10.3759 
_cell_length_b    10.8247 
_cell_length_c    12.0341 
_cell_angle_alpha  77.181 
_cell_angle_beta   65.443 
_cell_angle_gamma  75.204 
 
_shelx_F_squared_multiplier     1.000 
 
loop_ 
 _refln_index_h 
 _refln_index_k 
 _refln_index_l 
 _refln_F_squared_calc 
 _refln_F_squared_meas 
 _refln_F_squared_sigma 
 _refln_observed_status 
   1   0   0    38027.84    35378.88    672.58 o 
   2   0   0     3161.17     3511.46     72.57 o 
   3   0   0       15.64       18.88      1.85 o 
   4   0   0      215.53      267.48      7.73 o 
   5   0   0     1336.57     1349.19     29.41 o 
   6   0   0      623.81      631.79     15.94 o 
   7   0   0     1080.55     1078.01     25.12 o 
   8   0   0     1278.07     1264.33     44.62 o 
   9   0   0     1785.97     1754.16     59.52 o 
  10   0   0     1076.09     1095.79     42.40 o 
  11   0   0        0.63        3.45     13.20 o 
  12   0   0      216.12      209.02     23.12 o 
 -11   1   0      283.58      252.36     24.65 o 
 -10   1   0       20.45        1.50     12.55 o 
  -9   1   0      565.69      492.50     25.67 o 
  -8   1   0       61.83       47.37     10.23 o 
  -7   1   0     3128.58     3080.77     65.46 o 
  -6   1   0    10756.50    11198.27    229.24 o 
  -5   1   0    11422.18    11983.79    245.22 o 
  -4   1   0     3585.74     3641.43     88.01 o 
  -3   1   0       46.27       66.34      4.78 o 
  -2   1   0       56.05       82.29      5.36 o 
   0   1   0     4603.33     4636.83     97.53 o 
   1   1   0     5501.41     6195.42    339.13 o 
   2   1   0    10308.78    11765.81    545.36 o 
   3   1   0     8796.52     8766.69    232.09 o 
   4   1   0     7484.50     7808.45    160.34 o 
   5   1   0      299.65      326.49     11.69 o 
   6   1   0     3493.57     3254.68     67.98 o 
   7   1   0     6378.26     6252.96    148.19 o 
   8   1   0     1427.35     1412.88     48.48 o 
   9   1   0     2278.03     2226.58     72.72 o 
  10   1   0      549.53      540.23     28.15 o 
  11   1   0      145.00      119.31     15.76 o 
  12   1   0       41.69       12.51     14.56 o 
 -11   2   0      224.62      236.76     43.57 o 
 -10   2   0      395.69      394.42     26.34 o 
  -9   2   0      250.77      242.25     21.21 o 
  -8   2   0      280.26      258.64     14.16 o 
  -7   2   0      194.12      202.07     10.64 o 
  -6   2   0     2756.28     2771.51     67.70 o 
  -5   2   0     6742.38     7075.54    167.50 o 
  -4   2   0     8910.03     9243.87    218.33 o 
  -3   2   0      227.93      239.36     10.29 o 
  -2   2   0     1397.91     1417.61     41.80 o 
  -1   2   0     2468.59     2714.35     72.10 o 
   0   2   0      263.91      271.86      6.92 o 
   1   2   0     4703.81     4849.35    368.92 o 
   2   2   0    13683.68    14513.80    857.19 o 
   3   2   0     5511.56     5626.96    214.16 o 
   4   2   0    17268.70    18025.65    530.70 o 
   5   2   0    15012.90    15521.88    457.45 o 
   6   2   0     2287.07     2321.16     72.67 o 
   7   2   0      224.12      210.57     16.69 o 
   8   2   0      109.99      100.12     11.21 o 
   9   2   0       38.96       30.88     10.75 o 
  10   2   0      380.22      346.99     23.97 o 
  11   2   0      335.71      266.86     24.14 o 
  12   2   0      236.37      177.75     18.74 o 
 -11   3   0      678.05      690.49     51.85 o 
 -10   3   0     1256.40     1304.94     71.27 o 
  -9   3   0      948.74     1021.95     58.46 o 
  -8   3   0      193.74      201.11     21.50 o 
  -7   3   0       65.23       55.88      8.03 o 
  -6   3   0      512.15      506.80     20.32 o 
  -5   3   0      740.63      876.19     39.24 o 
  -4   3   0      430.02      692.83     23.06 o 
  -3   3   0     2661.97     2412.97     57.91 o 
  -2   3   0    11350.05    11053.35    259.45 o 
  -1   3   0    24223.55    23797.99    776.51 o 
   0   3   0    10045.88     9660.20    202.85 o 
   1   3   0        6.24        6.57      2.14 o 
   2   3   0       16.17       17.60      2.66 o 
   3   3   0     2917.44     3256.63    125.37 o 
   4   3   0      179.41      198.31     12.56 o 
   5   3   0       36.27       46.55      7.42 o 
   6   3   0       86.41       74.50      9.00 o 
   7   3   0     1228.79     1158.88     41.04 o 
   8   3   0      970.36      893.57     34.98 o 
   9   3   0      505.97      464.37     25.65 o 
  10   3   0      357.10      332.95     23.81 o 
  11   3   0     1135.46     1063.69     43.51 o 
  12   3   0      513.85      481.42     30.76 o 
 -10   4   0       76.58       22.86     24.43 o 
  -9   4   0       23.72       12.24     20.71 o 
  -8   4   0      836.66      784.01     40.58 o 
  -7   4   0     2083.57     2433.57    258.35 o 
  -6   4   0     4415.94     4591.76    182.57 o 
  -5   4   0     1486.46     2017.06     83.13 o 
  -3   4   0      152.40      145.34      7.66 o 
  -2   4   0      362.22      265.12      9.20 o 
  -1   4   0     5847.76     5723.77    119.88 o 
   0   4   0    10900.12    10603.63    221.66 o 
   1   4   0     1443.63     1364.08     43.03 o 
   2   4   0     5480.31     5853.29    167.78 o 
   3   4   0     2964.48     3023.44     79.23 o 
   4   4   0     1968.34     1910.33     46.87 o 
   5   4   0     3827.93     3431.37    104.58 o 
   6   4   0     7202.06     7151.27    213.21 o 
   7   4   0     4250.79     4187.96    128.11 o 
   8   4   0     1198.32     1153.03     42.36 o 
   9   4   0     1227.16     1200.76     44.61 o 
  10   4   0      382.59      364.96     25.44 o 
  11   4   0        0.03       -3.27     13.20 o 
  12   4   0       94.67       66.96     16.02 o 
 -10   5   0       31.46       41.66     25.11 o 
  -9   5   0        1.24       -3.55     10.74 o 
  -8   5   0      361.31      323.09     27.00 o 
  -7   5   0     3750.70     3728.48    150.96 o 
  -6   5   0     6764.14     6903.87    317.61 o 
  -5   5   0     3352.67     3750.07    130.74 o 
  -4   5   0      534.77      746.75     36.12 o 
  -3   5   0      251.06      772.22     26.05 o 
  -1   5   0     3644.30     3655.61     77.10 o 
   0   5   0     5563.78     5563.18    116.25 o 
   1   5   0     8643.41     8474.12    240.45 o 
   2   5   0     5930.83     6070.99    174.84 o 
   3   5   0    18857.28    18274.15    880.91 o 
   4   5   0    11742.12    11356.49    266.62 o 
   5   5   0      638.22      618.80     23.99 o 
   6   5   0     1650.22     1666.48     54.99 o 
   7   5   0     1239.10     1280.27     45.23 o 
   8   5   0        7.11        4.81     10.25 o 
   9   5   0      579.98      531.63     28.49 o 
  10   5   0      580.94      562.42     30.71 o 
  11   5   0      218.38      163.10     18.16 o 
  12   5   0       24.95        2.87     14.87 o 
  -9   6   0      108.40       91.26     16.65 o 
  -8   6   0        5.52      -10.59     12.27 o 
  -7   6   0       76.73       69.03     13.98 o 
  -6   6   0       47.41       27.08     12.11 o 
  -5   6   0       75.90      174.70     25.15 o 
  -4   6   0     1258.36     1612.37     91.52 o 
  -3   6   0     6954.90     9082.62    656.46 o 
  -2   6   0     7611.32    13121.21    308.36 o 
   0   6   0     3104.84     3031.28     64.56 o 
   1   6   0     6208.45     6102.00    239.26 o 
   2   6   0     2568.15     2436.31     72.34 o 
   3   6   0      436.66      427.21     17.50 o 
   4   6   0       66.72       44.61      5.73 o 
   5   6   0     1051.53      993.73     27.07 o 
   6   6   0       15.91       -4.86      8.34 o 
   7   6   0       36.28       30.67     11.85 o 
   8   6   0       85.90       78.09     12.53 o 
   9   6   0     1308.70     1270.22     47.65 o 
  10   6   0     2449.71     2543.98     84.40 o 
  11   6   0     1250.87     1222.62     48.93 o 
  -9   7   0      113.83       74.13     17.52 o 
  -8   7   0      494.29      534.15     36.26 o 
  -6   7   0      139.81      244.91     25.64 o 
  -5   7   0     1403.55     1316.89     59.90 o 
  -4   7   0      605.98      732.64     47.02 o 
  -3   7   0     1470.92     1596.83     51.11 o 
  -2   7   0     4654.89     4648.12    135.67 o 
  -1   7   0     3606.91     3658.45     77.72 o 
   0   7   0     1856.46     2014.86     50.52 o 
   1   7   0      403.93      434.10     17.91 o 
   2   7   0      700.65      656.31     24.27 o 
   3   7   0     1223.47     1264.04     40.49 o 
   4   7   0     5364.79     5325.05    154.98 o 
   5   7   0     6712.41     6736.41    194.14 o 
   6   7   0     2307.51     2293.49     79.00 o 
   7   7   0      430.45      439.95     24.16 o 
   8   7   0      261.69      265.18     21.26 o 
   9   7   0       16.88       31.25     12.84 o 
  10   7   0       51.99       48.09     14.69 o 
  11   7   0       72.54       47.94     16.21 o 
  -8   8   0      809.38      822.57     47.00 o 
  -7   8   0     1875.87     1824.68     82.11 o 
  -6   8   0      823.48      807.75     43.65 o 
  -5   8   0       33.40       26.89     13.17 o 
  -4   8   0      215.56      187.91     22.60 o 
  -3   8   0       91.08       74.08     13.46 o 
  -2   8   0     1898.63     1926.95     82.49 o 
  -1   8   0     2599.52     3155.55    128.35 o 
   0   8   0     1492.00     1864.50     58.60 o 
   1   8   0     1838.06     1933.12     60.52 o 
   2   8   0     2288.46     2182.95     66.82 o 
   3   8   0      844.20      718.27     27.42 o 
   4   8   0      182.63      140.32     12.38 o 
   5   8   0     1429.16     1424.18     71.89 o 
   6   8   0     1572.22     1518.92     75.89 o 
   7   8   0      318.65      283.07     38.65 o 
   8   8   0      101.46       73.86     13.64 o 
   9   8   0       51.22       24.86     13.79 o 
  10   8   0        4.11      -19.35     14.06 o 
  11   8   0        1.67      -23.39     15.60 o 
  -7   9   0        0.01       -9.77     15.74 o 
  -6   9   0        1.45      220.70     27.13 o 
  -4   9   0      592.14      658.31     39.12 o 
  -3   9   0      693.20      748.07     41.57 o 
  -1   9   0     1648.00     1736.71     76.07 o 
   0   9   0     4001.91     4164.28    167.56 o 
   1   9   0     1701.61     1772.24     56.55 o 
   2   9   0     1002.35      981.26     29.07 o 
   3   9   0      204.49      172.43     14.04 o 
   4   9   0      153.28      133.93     17.57 o 
   5   9   0        3.46       -6.75     14.32 o 
   6   9   0       64.43       17.77     16.22 o 
   7   9   0      213.19      118.82     20.35 o 
   8   9   0     1302.02     1248.09     68.91 o 
   9   9   0     1632.39     1742.55     76.66 o 
  10   9   0      879.48      919.74     41.38 o 
  -6  10   0      596.91      635.61     41.84 o 
  -5  10   0     1192.31     1189.03     59.72 o 
  -4  10   0     1176.45     1287.50     62.38 o 
  -3  10   0     2457.99     2424.04    104.08 o 
  -2  10   0     1376.51     1350.09     63.09 o 
  -1  10   0      110.96       81.48     14.98 o 
   0  10   0       41.21       34.60     12.73 o 
   1  10   0        7.50       -1.36     11.32 o 
   2  10   0      868.12      906.32     34.20 o 
   3  10   0     3672.52     3753.04    125.04 o 
   4  10   0     3694.35     3744.30    112.05 o 
   5  10   0     1329.13     1079.15     62.10 o 
   6  10   0      298.83      161.34     23.50 o 
   7  10   0       53.67       21.19     19.51 o 
   8  10   0       83.38       57.64     20.61 o 
   9  10   0      332.46      420.67     42.67 o 
  -5  11   0      109.40       97.04     20.24 o 
  -4  11   0       19.89       18.05     16.72 o 
  -3  11   0      134.34      112.74     18.89 o 
  -2  11   0      190.74      219.15     26.54 o 
  -1  11   0      172.11      185.88     25.58 o 
   0  11   0      298.26      306.88     28.69 o 
   1  11   0       46.95       24.13     11.37 o 
   2  11   0       58.46       28.18     11.38 o 
   3  11   0     1364.69     1365.97     47.85 o 
   4  11   0     3377.37     3484.75    142.03 o 
   5  11   0     1401.33     1403.47     76.18 o 
   6  11   0      112.36       86.87     21.28 o 
   7  11   0       12.81       -4.53     18.92 o 
   8  11   0        1.01        2.38     19.83 o 
   9  11   0       60.88       35.29     23.62 o 
  -3  12   0      274.37      291.67     32.55 o 
  -2  12   0     1347.26     1381.70     67.06 o 
  -1  12   0     1797.91     1915.54     86.12 o 
   0  12   0      655.65      667.75     40.75 o 
   1  12   0      212.86      202.66     17.92 o 
   2  12   0      242.76      252.41     21.72 o 
   3  12   0      184.12      158.91     16.98 o 
   4  12   0       57.97       39.89     21.79 o 
   5  12   0       22.47       14.59     20.76 o 
   6  12   0      109.99       72.52     22.58 o 
   7  12   0      430.40      464.87     47.74 o 
  -1  13   0       76.31       82.95     19.26 o 
   0  13   0      160.26      131.44     19.87 o 
   1  13   0       39.94       19.81     13.36 o 
   2  13   0      451.96      481.92     27.97 o 
   3  13   0      382.46      427.43     26.31 o 
   4  13   0       75.07       52.68     25.87 o 
   5  13   0        7.97      -33.98     22.66 o 
  -4 -13   1      873.18      951.99     66.39 o 
  -3 -13   1     1319.26     1468.47     83.76 o 
  -2 -13   1      588.66      639.87     45.90 o 
  -1 -13   1       84.55       53.88     13.95 o 
   0 -13   1        4.37      -20.21     13.47 o 
   1 -13   1        8.50        3.52     16.23 o 
  -7 -12   1      323.16      303.61     44.76 o 
  -6 -12   1      132.63       88.16     25.12 o 
  -5 -12   1       37.62       20.57     21.81 o 
  -4 -12   1       36.96       24.32     21.51 o 
  -3 -12   1        2.55       -1.91     19.96 o 
  -2 -12   1       14.20        6.46     11.37 o 
  -1 -12   1      227.36      249.61     21.37 o 
   0 -12   1      885.07      950.21     49.53 o 
   1 -12   1      952.66     1025.42     53.08 o 
   2 -12   1      118.14      101.85     19.33 o 
   3 -12   1       37.15       14.33     17.35 o 
  -8 -11   1      128.89       89.26     24.62 o 
  -7 -11   1       21.44       25.37     21.55 o 
  -6 -11   1      184.79      176.87     25.27 o 
  -5 -11   1      357.43      353.15     39.78 o 
  -4 -11   1      175.50      116.82     24.01 o 
  -3 -11   1       10.62      -14.27      9.51 o 
  -2 -11   1      322.85      297.00     21.32 o 
  -1 -11   1      305.44      338.02     22.14 o 
   0 -11   1     1067.68     1109.04     54.17 o 
   1 -11   1     1739.95     1775.47     79.24 o 
   2 -11   1     1017.42     1054.18     53.54 o 
   3 -11   1      250.71      225.21     27.07 o 
   4 -11   1        5.54       -4.98     15.65 o 
   5 -11   1        0.38        3.19     16.75 o 
  -9 -10   1        1.98        8.72     21.52 o 
  -8 -10   1        5.12       -5.45     19.68 o 
  -7 -10   1      167.67      105.74     23.77 o 
  -6 -10   1      947.32      788.08     53.58 o 
  -5 -10   1     2941.19     2767.16    129.71 o 
  -4 -10   1     4413.09     4353.00    194.48 o 
  -3 -10   1     2166.64     2118.54     66.95 o 
  -2 -10   1       58.22       34.73      9.74 o 
  -1 -10   1        1.53      -16.97     11.31 o 
   0 -10   1       37.18       22.96     12.00 o 
   1 -10   1      200.09      201.76     23.03 o 
   2 -10   1      193.25      188.35     23.21 o 
   3 -10   1      578.22      557.64     35.50 o 
   4 -10   1      814.78      750.90     43.11 o 
   5 -10   1      819.09      890.96     49.47 o 
   6 -10   1      223.74      388.78     33.96 o 
 -10  -9   1      827.09      907.96     41.95 o 
  -9  -9   1     1018.47     1137.65     46.71 o 
  -8  -9   1      242.84      178.60     25.12 o 
  -7  -9   1       26.96      -22.37     17.60 o 
  -6  -9   1       37.65       -6.54     16.93 o 
  -5  -9   1      154.69      111.76     20.30 o 
  -4  -9   1      137.71      134.38     12.63 o 
  -3  -9   1      185.26      169.90     15.29 o 
  -2  -9   1      865.89      825.13     30.79 o 
  -1  -9   1     2182.83     2186.10     91.20 o 
   0  -9   1     1072.83     1056.91     49.06 o 
   2  -9   1     3024.54     2942.05     98.60 o 
   3  -9   1     2764.78     2688.79     83.02 o 
   4  -9   1      799.55      834.77     48.59 o 
   5  -9   1      365.60      386.92     30.70 o 
   6  -9   1      280.29      237.43     27.71 o 
   7  -9   1       70.13      227.52     29.53 o 
 -10  -8   1      508.75      488.99     30.98 o 
  -9  -8   1      623.14      627.59     32.62 o 
  -8  -8   1      118.00      109.40     15.07 o 
  -7  -8   1      101.62       94.46     13.93 o 
  -6  -8   1      585.74      590.44     42.00 o 
  -5  -8   1      141.42      125.99     18.37 o 
  -4  -8   1     2011.69     1817.53     56.81 o 
  -3  -8   1     2784.05     2570.26    111.61 o 
  -2  -8   1     3147.53     3075.41     91.85 o 
  -1  -8   1     2844.71     2855.34     87.08 o 
   0  -8   1     4907.93     4796.13    117.67 o 
   1  -8   1     2950.07     2948.12     88.22 o 
   2  -8   1      237.79      378.58     45.39 o 
   3  -8   1      338.91      460.74     51.93 o 
   4  -8   1       94.80       70.94     12.47 o 
   5  -8   1      734.25      682.83     46.03 o 
   6  -8   1     1043.22     1077.88     39.87 o 
   7  -8   1     1094.53     1039.16     53.07 o 
   8  -8   1      228.74      225.58     29.12 o 
 -11  -7   1        0.11      -21.74     15.18 o 
 -10  -7   1       64.29       26.53     14.99 o 
  -9  -7   1       32.81       21.11     13.58 o 
  -8  -7   1      228.35      212.41     20.84 o 
  -7  -7   1     1141.95     1153.24     43.03 o 
  -6  -7   1     4926.18     4810.92    146.66 o 
  -5  -7   1     5723.14     5692.85    246.64 o 
  -4  -7   1     1128.52     1108.57     36.47 o 
  -3  -7   1      338.52      255.16     30.03 o 
  -2  -7   1      951.43      830.94     28.80 o 
  -1  -7   1        5.84        4.31      5.71 o 
   0  -7   1     1053.94     1052.63     28.66 o 
   1  -7   1      695.93      695.00     20.53 o 
   2  -7   1      147.60      129.87     11.94 o 
   3  -7   1      637.53      583.99     24.05 o 
   4  -7   1      812.04      827.54     30.79 o 
   6  -7   1      702.24      857.10    113.40 o 
   7  -7   1     2227.23     2228.77     70.62 o 
   8  -7   1      948.53     1004.59     52.12 o 
   9  -7   1      146.67      117.95     18.96 o 
 -11  -6   1      847.67      927.87     42.14 o 
 -10  -6   1      544.67      585.10     32.22 o 
  -9  -6   1       41.13       45.03     12.95 o 
  -8  -6   1      144.84      124.68     13.94 o 
  -7  -6   1      157.23      141.88     13.67 o 
  -6  -6   1      451.00      398.15     22.52 o 
  -5  -6   1      594.98      543.71     24.57 o 
  -4  -6   1     1810.11     1727.60     52.69 o 
  -3  -6   1       18.26       24.34      4.92 o 
  -2  -6   1     2455.66     2420.78     72.23 o 
  -1  -6   1      970.89      924.10     29.94 o 
   0  -6   1     2002.81     1959.69     49.34 o 
   1  -6   1    13121.90    13336.66    320.86 o 
   2  -6   1    10800.29    10702.76    305.98 o 
   3  -6   1     5510.33     6099.95    176.50 o 
   4  -6   1     2035.36     2789.14     83.91 o 
   5  -6   1      440.72      502.51     22.28 o 
   6  -6   1      360.91      371.03     30.38 o 
   7  -6   1        6.56       18.93      9.91 o 
   8  -6   1       18.92       14.72     13.05 o 
   9  -6   1      204.95      228.34     28.06 o 
  10  -6   1      594.64      625.09     53.67 o 
 -11  -5   1     1059.64     1072.23     45.38 o 
 -10  -5   1     1281.58     1202.88     47.36 o 
  -9  -5   1      679.42      663.71     31.98 o 
  -8  -5   1        4.53      -10.95     10.58 o 
  -7  -5   1      378.25      334.05     21.36 o 
  -6  -5   1      167.19      192.10     17.62 o 
  -5  -5   1     3022.76     3045.47     94.14 o 
  -4  -5   1     8409.83     8155.27    192.67 o 
  -3  -5   1    12987.10    13078.36    374.34 o 
  -2  -5   1    10479.47    10170.79    241.15 o 
  -1  -5   1    11372.63     9937.03    344.12 o 
   0  -5   1     6354.70     5932.51    170.17 o 
   1  -5   1        8.15        6.98      4.65 o 
   2  -5   1     1852.47     2537.70    196.39 o 
   3  -5   1     1005.33     1595.20     63.32 o 
   4  -5   1     1634.24     1587.59     67.51 o 
   5  -5   1     2436.83     2394.48     72.43 o 
   6  -5   1     1115.30     1106.27     37.55 o 
   7  -5   1      217.93      171.73     21.62 o 
   8  -5   1        4.75       -3.75     11.23 o 
  10  -5   1      385.15      548.32     48.30 o 
 -11  -4   1        0.78      -18.45     13.20 o 
 -10  -4   1      131.97       98.84     14.90 o 
  -9  -4   1      630.29      564.63     28.78 o 
  -8  -4   1     1636.51     1603.17     55.45 o 
  -7  -4   1     4084.59     4086.17    125.69 o 
  -6  -4   1     3812.30     3777.85    115.87 o 
  -5  -4   1      121.48      150.94     12.57 o 
  -4  -4   1     7922.68     8038.78    190.04 o 
  -3  -4   1     5979.39     5571.97    133.24 o 
  -2  -4   1     4446.39     4518.87    107.48 o 
  -1  -4   1       77.08       78.22      5.94 o 
   0  -4   1      109.34       93.40      7.48 o 
   1  -4   1       15.56       18.27      3.89 o 
   2  -4   1        7.78        8.59      4.07 o 
   3  -4   1        9.46       18.87      8.67 o 
   4  -4   1     2311.81     6781.34    160.01 o 
   5  -4   1     8958.15    16907.46   1299.80 o 
   6  -4   1    11494.82    12952.54    798.46 o 
   7  -4   1     2476.46     2670.96    259.85 o 
   8  -4   1      191.35      146.61     35.51 o 
   9  -4   1       17.62       -2.37      8.76 o 
  10  -4   1        3.07       -6.25     23.68 o 
  11  -4   1       57.04       25.02     26.55 o 
 -11  -3   1       67.01       63.05     14.77 o 
 -10  -3   1      253.38      273.57     22.91 o 
  -9  -3   1     1655.90     1579.60     55.43 o 
  -8  -3   1      873.54      814.05     33.59 o 
  -7  -3   1     2369.69     2320.54     74.48 o 
  -6  -3   1     2975.02     2863.79     89.06 o 
  -5  -3   1     1780.50     1645.12     53.00 o 
  -4  -3   1      148.17      105.01     10.81 o 
  -3  -3   1     2438.24     2391.86     57.82 o 
  -2  -3   1       53.44       58.72      4.16 o 
  -1  -3   1    15177.23    15037.13    365.56 o 
   0  -3   1    41439.01    34644.18   1060.41 o 
   1  -3   1    25721.91    23849.32   1365.74 o 
   2  -3   1     3211.03     2933.93     85.25 o 
   3  -3   1     1207.18     1135.33     28.21 o 
   4  -3   1      562.69      595.68     20.61 o 
   5  -3   1      447.16     2334.01     94.42 o 
   7  -3   1      551.94      903.21    110.13 o 
   8  -3   1      108.50      131.19     10.65 o 
   9  -3   1     1205.14     1347.35     37.74 o 
  10  -3   1      800.06      794.57     52.81 o 
  11  -3   1       62.98       74.56     26.30 o 
 -11  -2   1      775.49      755.36     35.70 o 
 -10  -2   1       95.13       73.55     13.14 o 
  -9  -2   1       82.30       40.81     11.31 o 
  -8  -2   1      304.08      260.95     19.68 o 
  -7  -2   1      158.17      109.74     10.88 o 
  -6  -2   1     3333.17     3292.42    101.15 o 
  -5  -2   1     3803.77     3758.98    113.90 o 
  -4  -2   1     3754.05     3905.52    117.35 o 
  -3  -2   1     2016.00     1942.55     59.64 o 
  -2  -2   1    10901.75    11151.20    264.15 o 
  -1  -2   1     9674.38     9588.28    348.07 o 
   0  -2   1    23273.17    23186.38    665.40 o 
   1  -2   1    19821.67    18622.24    550.08 o 
   2  -2   1    19466.87    19284.34    551.15 o 
   3  -2   1       50.76       54.71      5.90 o 
   5  -2   1      732.76     1143.72     74.68 o 
   6  -2   1      441.86      891.48     29.10 o 
   7  -2   1     1706.38     1872.31     47.41 o 
   8  -2   1      688.78      803.47     22.09 o 
   9  -2   1      644.19      795.19    115.44 o 
  10  -2   1     1545.07     1650.74     58.20 o 
  11  -2   1      606.61      616.01     47.99 o 
 -11  -1   1        8.23       -6.38     13.27 o 
 -10  -1   1       30.87       27.53     12.45 o 
  -9  -1   1      961.28      868.02     35.55 o 
  -8  -1   1     2514.15     2361.76     75.98 o 
  -7  -1   1      526.47      493.30     23.25 o 
  -6  -1   1      229.86      264.10     18.06 o 
  -5  -1   1     9189.92     9379.15    220.96 o 
  -4  -1   1    10938.74    11172.84    262.99 o 
  -3  -1   1      827.78      769.04     25.78 o 
  -2  -1   1       57.66       80.94      7.05 o 
  -1  -1   1       57.68       44.22      1.98 o 
   0  -1   1     1201.29     1107.28     33.36 o 
   1  -1   1     3927.71     3855.98    110.70 o 
   3  -1   1     1808.04     1806.84     63.60 o 
   4  -1   1    16574.38    16622.34    393.93 o 
   5  -1   1    23290.68    23974.00    584.82 o 
   6  -1   1     6869.50     7288.10    172.78 o 
   7  -1   1      313.74      364.82     12.23 o 
   8  -1   1       39.53       41.93      6.57 o 
   9  -1   1      291.42      245.39     20.65 o 
  10  -1   1       88.49       58.78     12.98 o 
  11  -1   1      147.46       91.33     15.36 o 
  12  -1   1       62.96       29.70     15.79 o 
 -11   0   1      419.19      438.70     28.64 o 
 -10   0   1     1620.75     1646.87     58.05 o 
  -9   0   1     1604.67     1583.50     55.01 o 
  -8   0   1     1607.37     1444.38     49.91 o 
  -7   0   1     2903.71     2789.33     87.08 o 
  -6   0   1     3866.50     3685.27     88.45 o 
  -5   0   1      600.72      598.46     17.31 o 
  -4   0   1      937.25      982.37     25.18 o 
  -3   0   1      268.61      295.97      9.14 o 
  -2   0   1    14502.01    15343.25    362.04 o 
  -1   0   1    19507.50    20078.08    831.02 o 
   0   0   1    37678.20    31882.34   2165.45 o 
   1   0   1     6877.64     7197.55    192.16 o 
   2   0   1       12.98        0.19      6.79 o 
   3   0   1       53.06       55.31      3.84 o 
   4   0   1      172.79      197.61     12.49 o 
   5   0   1     3357.14     3468.73     72.12 o 
   6   0   1     2659.96     2784.57     58.66 o 
   7   0   1       19.88       12.06      4.10 o 
   8   0   1      770.56      802.17     20.28 o 
   9   0   1      920.43      902.81     35.44 o 
  10   0   1       17.52        9.74     11.53 o 
  11   0   1      510.44      498.50     28.88 o 
  12   0   1      723.05      671.77     35.00 o 
 -11   1   1       11.13       14.01     14.40 o 
 -10   1   1      183.51      138.65     15.82 o 
  -9   1   1      565.45      551.72     27.77 o 
  -8   1   1       12.78      -10.45      9.37 o 
  -7   1   1     1963.80     1966.80     49.75 o 
  -6   1   1     3061.08     3164.76     76.77 o 
  -5   1   1      859.19      871.33     23.71 o 
  -4   1   1      991.57     1026.95     26.34 o 
  -3   1   1      282.48      355.99     15.36 o 
  -2   1   1     1367.47     1430.22     41.87 o 
  -1   1   1    13522.46    13895.08    587.34 o 
   0   1   1    31219.99    28333.42   1741.30 o 
   1   1   1    10199.79     9876.99    244.56 o 
   2   1   1      708.09     1005.54     75.35 o 
   3   1   1     4062.12     4797.50    138.27 o 
   4   1   1       66.61       46.23      2.83 o 
   5   1   1     3251.93     2995.57     62.31 o 
   6   1   1     5472.77     5336.24    109.89 o 
   7   1   1     5389.75     5448.56    112.77 o 
   8   1   1     2495.26     2582.95     81.39 o 
   9   1   1     4550.39     4542.74    139.01 o 
  10   1   1      802.05      768.42     33.47 o 
  11   1   1        0.59       -4.39     12.45 o 
  12   1   1       70.42       41.67     15.21 o 
 -11   2   1       10.10        4.83     14.49 o 
 -10   2   1       38.18       38.03     13.80 o 
  -9   2   1      114.67       92.79     13.55 o 
  -8   2   1       86.96       57.19     11.25 o 
  -7   2   1     1942.93     2033.94     51.65 o 
  -6   2   1    11102.60    11691.34    275.12 o 
  -5   2   1    10539.01    11166.69    262.12 o 
  -4   2   1     3438.27     3532.31    102.62 o 
  -3   2   1       31.67       46.30      4.11 o 
  -2   2   1      438.46      394.15     11.08 o 
  -1   2   1     3865.55     3897.46    186.07 o 
   0   2   1     5674.20     5293.96    245.83 o 
   1   2   1     7585.78     7252.46    294.19 o 
   2   2   1    15725.01    32103.44   1728.62 o 
   3   2   1    15937.55    17775.91    751.59 o 
   4   2   1     9968.15    10441.21    399.43 o 
   5   2   1     1895.62     1979.84     49.53 o 
   6   2   1     1478.67     1400.04     39.95 o 
   7   2   1     2970.06     2727.26     76.27 o 
   8   2   1       37.10       34.86      8.97 o 
   9   2   1       10.79        8.67      9.83 o 
  10   2   1        4.90      -10.44     10.88 o 
  11   2   1        1.10      -33.02     22.01 o 
  12   2   1       74.18       42.07     15.22 o 
 -10   3   1      504.41      496.92     43.65 o 
  -9   3   1      598.37      596.18     30.15 o 
  -8   3   1      435.23      415.56     18.30 o 
  -7   3   1       64.44       51.50      7.25 o 
  -6   3   1      170.45      156.96     13.97 o 
  -5   3   1      380.25      406.81     17.30 o 
  -4   3   1      107.85      123.69      9.49 o 
  -3   3   1     3663.23     3642.65    148.37 o 
  -2   3   1    11344.45    11175.69    319.49 o 
  -1   3   1     4114.68     3917.20    149.14 o 
   0   3   1     1724.83     1835.02     45.22 o 
   1   3   1     2203.82     2080.17     65.12 o 
   2   3   1      702.85      789.26     26.01 o 
   3   3   1     3744.81      863.34     38.92 o 
   4   3   1     4478.30     4649.35    138.48 o 
   5   3   1     5980.33     6730.99    214.53 o 
   6   3   1      363.47      346.79     18.34 o 
   7   3   1      869.34      870.89     32.68 o 
   8   3   1      175.10      166.49     15.24 o 
   9   3   1      110.06       92.59     12.07 o 
  10   3   1     1817.29     1787.29     61.13 o 
  11   3   1     1928.35     1762.66     62.19 o 
  12   3   1      513.83      445.95     29.47 o 
 -10   4   1      111.12      119.63     27.62 o 
  -9   4   1        4.78        4.28     20.71 o 
  -8   4   1      648.44      684.54     29.20 o 
  -7   4   1      139.11      169.22     22.50 o 
  -6   4   1        1.73       15.76      9.12 o 
  -5   4   1       56.00       38.34      8.89 o 
  -4   4   1        7.44        6.40      5.51 o 
  -3   4   1     1627.53     1596.86     47.55 o 
  -2   4   1    16629.04    16876.81    527.01 o 
  -1   4   1    23955.71    23338.99    792.61 o 
   0   4   1    12048.50    11774.58    284.02 o 
   1   4   1      213.82      201.27      7.99 o 
   2   4   1     5164.78     5776.53    224.71 o 
   3   4   1       24.76        9.52      4.78 o 
   4   4   1    10114.56    10789.51    317.44 o 
   5   4   1     4248.36     4042.46    121.79 o 
   6   4   1     4010.59     4093.82    140.79 o 
   7   4   1     3054.59     3023.50     93.94 o 
   8   4   1     2960.29     2997.47     94.14 o 
   9   4   1      842.25      896.24     36.18 o 
  10   4   1       54.58       58.52     13.25 o 
  11   4   1      336.10      276.67     24.64 o 
  12   4   1      371.27      369.78     28.23 o 
 -10   5   1        2.93      -29.03     23.81 o 
  -9   5   1      160.16      132.70     25.55 o 
  -8   5   1     1751.04     1784.41     58.32 o 
  -7   5   1     5290.41     5403.58    215.33 o 
  -6   5   1     5100.68     5240.74    208.47 o 
  -5   5   1      553.11      570.42     31.84 o 
  -4   5   1       32.35       26.97      8.51 o 
  -3   5   1       84.18       75.69      9.44 o 
  -2   5   1      917.04      919.33     43.00 o 
  -1   5   1     2142.94     2339.11    165.66 o 
   0   5   1       64.39       80.77     12.61 o 
   1   5   1     6598.99     6925.01    166.77 o 
   2   5   1    10710.20    10937.63    257.94 o 
   3   5   1    12827.50    13545.51    388.36 o 
   4   5   1      709.86      781.87     24.76 o 
   5   5   1     5819.94     5897.39    139.25 o 
   6   5   1     5880.31     5814.95    138.30 o 
   7   5   1     1475.50     1520.33     51.46 o 
   8   5   1       20.60       23.72     10.31 o 
   9   5   1        8.80        3.35     11.09 o 
  10   5   1        1.44      -17.93     11.95 o 
  11   5   1        1.76      -19.61     13.07 o 
  12   5   1        0.22       -9.50     13.95 o 
  -9   6   1       21.36        9.09     23.21 o 
  -8   6   1       14.64        5.69     13.34 o 
  -7   6   1      372.16      355.34     28.19 o 
  -6   6   1      603.08      561.53     32.88 o 
  -5   6   1      181.49      165.49     20.60 o 
  -4   6   1     1149.72     1353.87    173.97 o 
  -1   6   1     4831.76     5245.80    127.64 o 
   0   6   1    11034.84    11316.87    468.22 o 
   1   6   1    13160.94    13209.37    316.92 o 
   2   6   1     6888.81     6860.81    162.43 o 
   3   6   1     5381.99     5487.21    158.48 o 
   4   6   1     2099.28     2058.63     61.83 o 
   5   6   1     1343.18     1350.08     34.93 o 
   6   6   1       44.48       45.22     14.36 o 
   7   6   1       62.76       48.70      9.95 o 
   8   6   1     1589.33     1573.76     54.22 o 
   9   6   1     2481.41     2465.25     80.64 o 
  10   6   1     2218.04     2237.91     75.39 o 
  11   6   1      523.40      489.32     30.40 o 
  12   6   1      129.16      122.60     17.76 o 
  -8   7   1       14.43       24.88     15.17 o 
  -7   7   1      152.73      180.34     23.99 o 
  -6   7   1      648.91      639.32     37.46 o 
  -5   7   1     2377.96     2352.87     99.38 o 
  -4   7   1     1822.23     1840.64     79.45 o 
  -3   7   1     5170.41     5471.72    217.60 o 
  -2   7   1     7979.44     9634.74    242.81 o 
  -1   7   1     1771.27     3458.49    145.60 o 
   0   7   1      186.17     1199.60     65.62 o 
   1   7   1      932.77      933.76     25.84 o 
   2   7   1       69.86       84.53      5.51 o 
   3   7   1     2685.78     2546.00     81.17 o 
   4   7   1     2587.15     2475.05     74.05 o 
   5   7   1     2382.53     2361.45     70.87 o 
   6   7   1     1555.21     1614.41    139.24 o 
   7   7   1      249.45      222.66     19.00 o 
   8   7   1       11.03       10.85     11.57 o 
   9   7   1      449.44      470.88     27.04 o 
  10   7   1     1228.54     1222.60     47.67 o 
  11   7   1      355.87      311.92     26.90 o 
  -8   8   1      734.37      796.45     46.38 o 
  -7   8   1      698.53      758.39     43.91 o 
  -5   8   1      257.81      261.21     26.94 o 
  -4   8   1       43.18       39.45     13.62 o 
  -3   8   1      402.16      410.29     28.50 o 
  -1   8   1       10.08     1003.69     50.01 o 
   1   8   1     1036.30     1831.17     56.07 o 
   2   8   1      633.12      752.87     60.59 o 
   3   8   1      853.01      839.45     30.40 o 
   4   8   1     8144.99     7910.91    228.37 o 
   5   8   1     5035.67     5289.31    287.45 o 
   6   8   1     1499.11     1481.60     73.26 o 
   7   8   1      714.36      709.76     31.15 o 
   8   8   1       75.64       66.79     21.63 o 
   9   8   1       65.23       29.34     13.41 o 
  10   8   1        2.66      -19.49     12.99 o 
  11   8   1        5.52      -21.26     14.17 o 
  -7   9   1      285.61      293.59     31.31 o 
  -5   9   1      228.46      304.19     28.75 o 
  -4   9   1      252.91      302.65     28.99 o 
  -3   9   1       42.04       88.15     15.80 o 
  -2   9   1     1232.40     1295.60     59.99 o 
  -1   9   1     3023.59     3425.47    140.30 o 
   0   9   1     3160.47     3980.96    160.98 o 
   1   9   1     2189.99     2738.72     69.06 o 
   2   9   1     2361.23     2480.23     63.72 o 
   3   9   1     1378.01     1313.89     36.67 o 
   4   9   1       17.57       16.35      8.18 o 
   5   9   1      368.75      376.30     19.96 o 
   6   9   1      254.76      230.10     28.94 o 
   7   9   1      648.22      606.28     41.96 o 
   8   9   1     2004.59     1985.19     97.14 o 
   9   9   1      893.81      923.68     39.60 o 
  10   9   1      177.82      157.76     18.01 o 
  11   9   1        0.65      -19.45     15.17 o 
  -6  10   1      398.24      447.99     37.13 o 
  -5  10   1     1165.34     1488.82     71.08 o 
  -4  10   1     1645.41     2013.97     89.66 o 
  -3  10   1     1876.84     1900.44     84.94 o 
  -2  10   1      132.02       98.56     17.05 o 
  -1  10   1      487.54      503.79     33.27 o 
   0  10   1      506.23      454.82     30.52 o 
   1  10   1        1.07       -3.21     11.55 o 
   2  10   1      722.03      835.21     26.58 o 
   3  10   1      501.62      625.99     22.42 o 
   4  10   1      425.31      507.11     23.83 o 
   6  10   1        2.99      -24.32     16.21 o 
   7  10   1       34.45       26.81     18.32 o 
   8  10   1     1010.26     1005.62     59.77 o 
   9  10   1     1600.89     1681.93     86.92 o 
  10  10   1      507.20      530.73     47.27 o 
  -5  11   1      267.86      267.76     31.77 o 
  -4  11   1      149.71      130.58     20.99 o 
  -3  11   1       81.72      227.38     29.20 o 
  -2  11   1      187.74      325.25     30.43 o 
  -1  11   1       44.91       54.60     16.14 o 
   0  11   1      205.40      230.50     25.92 o 
   1  11   1       18.53        0.46     13.52 o 
   2  11   1     1458.33     1517.64     51.68 o 
   3  11   1     3635.64     3806.23    193.63 o 
   4  11   1     4099.41     4293.90    135.66 o 
   5  11   1      971.98      999.53    138.63 o 
   6  11   1      134.09       72.82     20.31 o 
   7  11   1        0.33        7.85     18.51 o 
   8  11   1        6.42       19.07     19.28 o 
   9  11   1       45.88       21.91     21.95 o 
  -3  12   1      804.84      839.91     49.45 o 
  -2  12   1     1592.21     1742.99     81.57 o 
  -1  12   1     1263.40     1461.17     70.41 o 
   0  12   1      367.18      422.75     35.30 o 
   1  12   1      146.27      134.74     26.63 o 
   2  12   1      106.47       99.32     20.85 o 
   3  12   1        9.92        5.69     11.28 o 
   4  12   1      186.18      162.71     17.34 o 
   5  12   1       25.22       29.46     16.72 o 
   6  12   1      183.20      187.70     30.77 o 
   7  12   1      324.36      368.82     42.58 o 
   8  12   1       92.51       62.30     24.16 o 
  -1  13   1      385.58      443.54     36.57 o 
   0  13   1      239.36      247.14     31.52 o 
   1  13   1        0.72       -7.36     12.47 o 
   2  13   1       24.34       21.79     13.04 o 
   3  13   1       16.56       15.05     12.48 o 
   4  13   1       76.37       50.16     23.56 o 
   5  13   1      189.41      127.09     25.80 o 
   6  13   1      364.72      331.42     44.67 o 
  -3 -13   2      858.72      989.87     67.74 o 
  -2 -13   2      129.58      125.01     27.92 o 
  -1 -13   2       12.54        0.26     12.33 o 
   0 -13   2        7.40       -4.50     12.26 o 
  -6 -12   2       33.76       -7.47     23.66 o 
  -5 -12   2        4.15      -13.84     22.62 o 
  -4 -12   2      149.50      123.95     26.46 o 
  -3 -12   2      218.24      177.25     26.88 o 
  -2 -12   2        0.28       -6.68     11.95 o 
  -1 -12   2      143.77      131.03     14.05 o 
   0 -12   2      291.87      338.30     24.02 o 
   1 -12   2       43.33       32.77     15.72 o 
   2 -12   2      143.64      124.99     19.70 o 
   3 -12   2      316.84      352.73     32.64 o 
  -7 -11   2       68.38       71.57     24.40 o 
  -6 -11   2        0.82       -2.07     20.68 o 
  -5 -11   2        3.40       -5.25     19.97 o 
  -4 -11   2       92.03       55.04     22.64 o 
  -3 -11   2      133.61       74.02     22.44 o 
  -2 -11   2      816.26      835.88     46.48 o 
  -1 -11   2     1620.50     1729.76     57.81 o 
   0 -11   2     2942.20     3094.65    128.68 o 
   1 -11   2     2428.90     2519.75    107.54 o 
   2 -11   2      487.54      480.49     34.54 o 
   3 -11   2        1.21      -21.52     14.35 o 
   4 -11   2       14.48        1.93     15.42 o 
   5 -11   2       45.29       33.38     17.39 o 
  -8 -10   2       15.26       -7.55     21.04 o 
  -7 -10   2      249.17      171.75     26.96 o 
  -6 -10   2     1905.96     1789.33     92.54 o 
  -5 -10   2     2583.27     2589.40    123.87 o 
  -4 -10   2      918.75      907.10     57.37 o 
  -3 -10   2       78.43       66.44     10.31 o 
  -2 -10   2      118.70       96.92     11.17 o 
  -1 -10   2       36.84       22.31      9.36 o 
   0 -10   2       57.10       44.09     12.42 o 
   1 -10   2      169.01      162.04     15.45 o 
   2 -10   2       73.73       61.53     11.39 o 
   3 -10   2      105.90       94.22     12.89 o 
   4 -10   2      372.46      307.68     45.56 o 
   5 -10   2       68.97       65.10     24.67 o 
   6 -10   2       85.27      101.14     19.32 o 
  -9  -9   2      115.27      107.87     24.15 o 
  -8  -9   2        6.11      -25.89     19.24 o 
  -7  -9   2       40.24      -16.93     19.87 o 
  -6  -9   2      635.83      455.30     43.04 o 
  -5  -9   2     1565.53     1397.56     74.45 o 
  -4  -9   2     2385.71     2424.43    115.03 o 
  -3  -9   2      866.77      887.62     32.54 o 
  -2  -9   2      420.43      418.17     20.95 o 
  -1  -9   2      512.92      482.98     22.18 o 
   0  -9   2      258.86      197.68     30.49 o 
   1  -9   2     2370.65     2311.31     71.44 o 
   2  -9   2     3109.29     2962.03     90.16 o 
   3  -9   2     2435.67     2299.37     72.32 o 
   4  -9   2     1943.59     1888.56     61.69 o 
   5  -9   2     1099.75      992.91     38.11 o 
   6  -9   2      452.69      532.16     36.27 o 
 -10  -8   2     1043.36     1060.18     45.81 o 
  -9  -8   2      781.44      800.81     37.49 o 
  -8  -8   2       30.10       -2.53     13.43 o 
  -7  -8   2        3.25      -11.65     16.53 o 
  -6  -8   2        0.54        7.81     15.63 o 
  -5  -8   2      246.51      233.99     30.77 o 
  -4  -8   2      869.91      832.24     50.23 o 
  -3  -8   2     1651.57     1578.06     58.41 o 
  -2  -8   2     3138.96     2975.96    120.62 o 
  -1  -8   2     5056.26     5038.85    121.78 o 
   0  -8   2     3679.96     3693.80    109.01 o 
   1  -8   2       13.39       13.85      8.00 o 
   2  -8   2     1334.06     1205.12     40.64 o 
   3  -8   2     1810.57     1751.27     55.97 o 
   4  -8   2       67.20       47.25     10.67 o 
   5  -8   2      457.50      439.62     23.30 o 
   6  -8   2       54.32       49.92     11.74 o 
   7  -8   2       85.59       79.40     13.16 o 
   8  -8   2       26.44        4.01     17.96 o 
 -10  -7   2        1.31      -21.37     14.24 o 
  -9  -7   2        3.25      -14.69     13.03 o 
  -8  -7   2      322.26      315.69     23.63 o 
  -7  -7   2     1611.27     1579.31     55.42 o 
  -6  -7   2     2675.34     2714.93    155.00 o 
  -5  -7   2      396.35      377.56     34.33 o 
  -4  -7   2      682.33      572.75     39.53 o 
  -3  -7   2     1370.70     1316.57     42.54 o 
  -2  -7   2     1085.37     1088.83     29.61 o 
  -1  -7   2      629.53      621.39     19.48 o 
   0  -7   2      502.67      469.44     19.53 o 
   1  -7   2      393.51      370.78     17.63 o 
   2  -7   2       36.80       34.07      7.37 o 
   3  -7   2      307.71      272.64     16.37 o 
   4  -7   2       34.45       31.41     15.02 o 
   5  -7   2     1443.73     1606.84    117.78 o 
   6  -7   2     2688.17     2588.17     80.12 o 
   7  -7   2     1861.38     1815.74     59.47 o 
   8  -7   2      368.33      327.97     23.35 o 
   9  -7   2      100.50      103.24     14.51 o 
 -10  -6   2        1.76       31.32     14.58 o 
  -9  -6   2      152.41      122.31     15.67 o 
  -8  -6   2      585.71      586.89     29.82 o 
  -7  -6   2     1180.30     1145.39     42.95 o 
  -6  -6   2     3854.10     3747.75    116.09 o 
  -5  -6   2     4159.80     4093.57    125.45 o 
  -4  -6   2      996.46      956.28     31.52 o 
  -3  -6   2       71.13       46.94      5.50 o 
  -2  -6   2      399.76      358.77     12.91 o 
  -1  -6   2     1712.26     1650.41     41.81 o 
   0  -6   2     4093.11     3848.66    112.04 o 
   1  -6   2     7411.25     7359.17    211.29 o 
   2  -6   2     3951.20     4006.97    117.16 o 
   3  -6   2     3573.54     3729.92    109.72 o 
   4  -6   2     3710.51     3629.70    107.14 o 
   5  -6   2      550.52      671.68     27.10 o 
   7  -6   2      567.60      587.29     26.38 o 
   8  -6   2      102.24       77.21     12.03 o 
   9  -6   2      249.32      288.25     49.12 o 
  10  -6   2      448.39      466.75     35.13 o 
 -11  -5   2     1099.91     1058.64     45.33 o 
 -10  -5   2      656.96      580.47     31.64 o 
  -9  -5   2      111.70       79.88     19.65 o 
  -8  -5   2        8.02       -9.62     11.14 o 
  -7  -5   2        8.35      -10.79      9.57 o 
  -6  -5   2      242.81      191.26     18.25 o 
  -5  -5   2     1064.09     1020.27     37.03 o 
  -4  -5   2     1277.44     1198.32     31.30 o 
  -3  -5   2     3321.22     3160.10     76.24 o 
  -2  -5   2    11605.70    11563.37    274.24 o 
  -1  -5   2     5842.03     5809.39    138.29 o 
   0  -5   2      502.65      479.36     17.58 o 
   1  -5   2    12632.75    12675.74    361.86 o 
   2  -5   2     5513.54     5331.04    153.88 o 
   3  -5   2     1393.40     1376.20     43.23 o 
   5  -5   2       28.38      279.71     21.48 o 
   6  -5   2      193.86      173.20     14.80 o 
   7  -5   2       40.55       33.12      9.16 o 
   8  -5   2      166.46      196.63     34.06 o 
   9  -5   2      548.36      709.14     29.88 o 
  10  -5   2     1469.06     1684.38     56.29 o 
 -11  -4   2      176.69      135.67     17.68 o 
 -10  -4   2       60.26       49.36     13.94 o 
  -9  -4   2       86.54       52.29     12.90 o 
  -8  -4   2     1401.75     1336.46     48.49 o 
  -7  -4   2      923.16      906.62     36.07 o 
  -6  -4   2       18.66       31.31      9.17 o 
  -5  -4   2     4039.73     3979.32    121.23 o 
  -4  -4   2     9765.86     9516.97    281.68 o 
  -3  -4   2     5587.26     5117.23    105.86 o 
  -2  -4   2     6583.45     6652.65    157.91 o 
  -1  -4   2     3494.36     3526.48     84.46 o 
   0  -4   2     4301.04     4074.10    117.33 o 
   1  -4   2      761.65      775.15     25.00 o 
   2  -4   2     1631.49     1506.72     45.59 o 
   4  -4   2     8584.83    11138.46    318.23 o 
   5  -4   2    13752.07    13983.01    398.48 o 
   6  -4   2     5868.14     5648.98    163.83 o 
   7  -4   2      416.84      375.04     26.06 o 
   8  -4   2        5.52       -3.12     18.96 o 
   9  -4   2        0.51       -0.85     20.76 o 
  11  -4   2        0.06       36.75     26.65 o 
 -11  -3   2       83.34       80.06     15.41 o 
 -10  -3   2      525.56      527.13     29.11 o 
  -9  -3   2     1194.76     1144.00     43.68 o 
  -8  -3   2     2763.60     2489.81     80.50 o 
  -7  -3   2     3321.37     3056.11     95.95 o 
  -6  -3   2     5332.82     5065.54    153.38 o 
  -5  -3   2       10.48       -0.37      7.00 o 
  -4  -3   2     2201.59     2208.59     68.99 o 
  -3  -3   2       79.18       48.09      4.51 o 
  -2  -3   2     4813.38     4663.22     96.31 o 
  -1  -3   2    19589.00    19038.10    504.68 o 
   0  -3   2    10587.01     9580.67    623.36 o 
   1  -3   2     2720.11     2556.32     76.98 o 
   2  -3   2      282.84      221.27     10.69 o 
   3  -3   2      597.89      559.40     19.49 o 
   7  -3   2     1657.01     2079.96    299.57 o 
   8  -3   2       79.09       78.93     17.43 o 
   9  -3   2      545.84      541.68     23.79 o 
  10  -3   2       11.89      -19.22     21.71 o 
  11  -3   2      181.67      174.09     29.85 o 
 -11  -2   2      108.21       94.14     15.74 o 
 -10  -2   2       51.04       31.67     12.82 o 
  -9  -2   2      318.95      289.79     22.45 o 
  -8  -2   2      101.43       89.92     12.34 o 
  -7  -2   2      726.31      655.28     28.35 o 
  -6  -2   2        2.93        0.87      8.01 o 
  -5  -2   2       96.36      107.66      9.69 o 
  -4  -2   2      132.94      134.31     11.96 o 
  -3  -2   2      429.95      354.73     15.93 o 
  -2  -2   2      418.64      418.32     13.20 o 
  -1  -2   2     5725.08     5562.40    137.54 o 
   0  -2   2    29613.67    29312.85    835.54 o 
   1  -2   2    11531.49    11323.81    400.37 o 
   2  -2   2       48.94       29.37      3.43 o 
   3  -2   2      144.73      188.83      9.15 o 
   4  -2   2      138.98       97.05     12.36 o 
   5  -2   2      927.14     1028.65    139.55 o 
   6  -2   2      890.45     1016.40     86.28 o 
   7  -2   2      387.58      483.75     19.65 o 
   8  -2   2     1431.37     2390.29     71.76 o 
   9  -2   2     2203.31     2825.07     92.62 o 
  10  -2   2     1633.85     1794.41     87.83 o 
  11  -2   2      190.65      193.19     28.80 o 
  12  -2   2       19.68       13.59     25.28 o 
 -11  -1   2       60.74       49.46     15.98 o 
 -10  -1   2        1.71        0.22     12.05 o 
  -9  -1   2      221.32      193.61     18.24 o 
  -8  -1   2      530.59      497.36     25.32 o 
  -7  -1   2      501.45      491.93     23.94 o 
  -6  -1   2     4356.59     4368.23    132.48 o 
  -5  -1   2    13625.47    14152.90    332.56 o 
  -4  -1   2     7119.45     7458.48    177.90 o 
  -3  -1   2     3627.54     3648.83    109.36 o 
  -2  -1   2     4685.06     4804.10    142.42 o 
  -1  -1   2     3499.91     3645.70    111.11 o 
   0  -1   2     3371.72     3375.31     99.90 o 
   1  -1   2      413.48      464.73     10.41 o 
   2  -1   2     8037.69     8152.06    202.90 o 
   3  -1   2    15777.42    16243.15    635.27 o 
   4  -1   2    20599.48    21020.85    599.52 o 
   5  -1   2    12391.40    13073.50    309.80 o 
   6  -1   2       48.33       80.27     20.11 o 
   7  -1   2      429.95      962.37     43.07 o 
   9  -1   2      341.23      611.08     77.71 o 
  10  -1   2      210.65      241.42     29.93 o 
  11  -1   2       42.03       16.64     13.54 o 
  12  -1   2       19.06      -14.19     25.00 o 
 -11   0   2      589.13      613.57     33.14 o 
 -10   0   2      770.65      779.09     35.62 o 
  -9   0   2     1493.85     1368.96     49.66 o 
  -8   0   2     2701.25     2440.11     78.65 o 
  -7   0   2     1021.02      923.47     34.82 o 
  -6   0   2        1.16       16.04     16.18 o 
  -5   0   2     1313.88     1451.89     36.68 o 
  -4   0   2     2442.60     2604.05     62.80 o 
  -3   0   2      633.19      697.27     18.62 o 
  -2   0   2    13242.29    14320.71    424.11 o 
  -1   0   2     9337.19     9635.55    294.00 o 
   0   0   2     1166.54     1248.83     60.32 o 
   1   0   2       39.94       45.93      4.61 o 
   2   0   2    13498.31    14377.20    347.94 o 
   3   0   2     4397.59     4699.75    105.70 o 
   4   0   2    20484.14    20863.71    493.57 o 
   5   0   2    14037.94    14442.46    342.56 o 
   6   0   2     1784.54     1775.15     38.24 o 
   7   0   2      199.22      204.78     13.89 o 
   8   0   2      463.86      477.65     16.87 o 
  10   0   2      860.17      828.04     34.87 o 
  11   0   2     1022.32      985.15     40.96 o 
  12   0   2      747.34      722.19     35.98 o 
 -11   1   2      255.71      271.93     25.85 o 
 -10   1   2      426.98      427.80     27.10 o 
  -9   1   2      432.39      418.69     24.97 o 
  -8   1   2        8.99       -9.74      9.89 o 
  -7   1   2       21.21       28.34      9.26 o 
  -6   1   2      158.73      171.77     11.08 o 
  -5   1   2       26.75       33.78      4.48 o 
  -4   1   2      152.53      178.76      8.71 o 
  -3   1   2     2386.10     2604.68     62.41 o 
  -2   1   2    22583.50    23310.92    686.76 o 
  -1   1   2    61969.83    52754.12   1306.30 o 
   0   1   2    15653.03    15987.79    425.02 o 
   1   1   2     6483.51     7724.67    775.47 o 
   2   1   2      102.91      116.01     10.67 o 
   3   1   2      125.62      104.40      5.26 o 
   4   1   2     5979.45     6196.02    144.79 o 
   5   1   2     2357.48     2210.88     46.53 o 
   6   1   2     1316.79     1224.44     27.16 o 
   7   1   2     4662.89     4652.23     96.63 o 
   8   1   2     5041.72     5441.97    118.22 o 
   9   1   2     2947.75     3048.79     95.65 o 
  10   1   2       85.65       73.94     13.04 o 
  11   1   2      845.85      843.12     37.00 o 
  12   1   2      471.39      455.76     29.14 o 
 -10   2   2       11.11       13.06     13.50 o 
  -9   2   2        0.55      -12.31     11.40 o 
  -8   2   2     1697.94     1738.62     59.00 o 
  -7   2   2     4682.49     4801.11    115.18 o 
  -6   2   2     7159.69     7420.36    175.50 o 
  -5   2   2     3598.81     3675.44     88.44 o 
  -4   2   2      476.94      525.69     15.85 o 
  -3   2   2     2889.19     2972.79     71.08 o 
  -2   2   2       11.60       14.00      2.66 o 
  -1   2   2      586.45      696.66     22.12 o 
   0   2   2     7301.16     7678.19    236.46 o 
   1   2   2     5327.20     5818.91    270.33 o 
   2   2   2    32013.63    34322.48   2440.50 o 
   3   2   2    19141.84    36352.30   1068.37 o 
   4   2   2       49.52       46.22      6.45 o 
   5   2   2     4023.79     3955.94    168.97 o 
   6   2   2    10418.46    10966.80    264.48 o 
   7   2   2     3493.52     3445.69     72.10 o 
   8   2   2     1474.70     1500.90     38.99 o 
   9   2   2      684.76      676.49     29.57 o 
  10   2   2      457.99      387.93     24.16 o 
  11   2   2       21.28      -13.39     12.52 o 
  12   2   2       78.19       54.92     15.06 o 
 -10   3   2      250.13      252.77     22.73 o 
  -9   3   2      172.12      129.48     14.96 o 
  -8   3   2        3.68       -4.29     10.67 o 
  -7   3   2     1035.38     1023.86     29.66 o 
  -6   3   2     3657.59     3939.97     95.31 o 
  -5   3   2     1759.47     1836.32     46.41 o 
  -4   3   2      268.11      254.67     12.97 o 
  -3   3   2     3545.65     3609.41     85.94 o 
  -2   3   2      554.35      520.88     17.70 o 
  -1   3   2     6425.85     6615.82    159.08 o 
   0   3   2     4255.52     3966.38    128.30 o 
   1   3   2    15983.45    15150.47    483.24 o 
   2   3   2     3268.64     3286.86     70.37 o 
   3   3   2    12973.57    19919.77   1967.09 o 
   4   3   2    20141.23    39321.03    942.92 o 
   5   3   2     2407.16     2515.79     76.58 o 
   6   3   2      230.93      202.76     13.62 o 
   7   3   2     1141.70     1104.22     30.22 o 
   8   3   2       93.24       77.87     10.19 o 
   9   3   2     2372.15     2281.99     73.80 o 
  10   3   2     1072.35     1009.68     39.92 o 
  11   3   2      746.74      663.56     32.74 o 
  12   3   2      260.22      232.50     22.32 o 
 -10   4   2      121.78      134.57     28.45 o 
  -9   4   2       47.79       13.39     20.43 o 
  -8   4   2       11.61        9.30     18.80 o 
  -7   4   2       55.00       49.36      8.26 o 
  -6   4   2      221.28      226.42     13.68 o 
  -5   4   2       20.87       20.08      6.41 o 
  -4   4   2     1897.09     1895.32     56.71 o 
  -3   4   2     9561.39    10110.38    373.46 o 
  -2   4   2    21375.64    20966.56    596.53 o 
  -1   4   2    14183.22    13908.02    340.28 o 
   0   4   2      198.39      170.06      7.65 o 
   1   4   2     1601.64     1586.58     50.22 o 
   2   4   2       89.19      106.16      7.43 o 
   3   4   2       17.59       37.95      3.72 o 
   4   4   2     1477.62     2646.59    113.85 o 
   6   4   2      851.07      751.84     39.46 o 
   7   4   2     3351.81     3406.41    104.53 o 
   8   4   2     1052.09     1064.21     39.11 o 
   9   4   2       14.13       25.42     10.74 o 
  10   4   2     1259.14     1247.16     46.23 o 
  11   4   2     1103.81     1019.45     41.66 o 
  12   4   2      333.24      309.59     26.11 o 
  -9   5   2      339.80      315.65     39.00 o 
  -8   5   2     1791.99     1860.59     91.03 o 
  -7   5   2     2313.62     2327.09     72.17 o 
  -6   5   2      691.79      744.65     36.96 o 
  -5   5   2       56.79       56.14     10.69 o 
  -4   5   2        1.06        3.40      5.80 o 
  -3   5   2      356.63      370.26     16.08 o 
  -2   5   2     2974.95     3208.13    124.96 o 
  -1   5   2     2257.66     2514.34    145.40 o 
   0   5   2      624.62      658.35     18.52 o 
   1   5   2     4300.77     4131.17    100.34 o 
   2   5   2     8403.31     8697.71    214.54 o 
   3   5   2       66.80       75.78      6.54 o 
   4   5   2     3392.43     3296.85     98.67 o 
   6   5   2     8119.10     8899.54    833.98 o 
   7   5   2     3366.63     3663.47    121.69 o 
   8   5   2     1854.89     1978.00     64.87 o 
   9   5   2      517.53      414.13     24.51 o 
  10   5   2       16.11       -3.19     11.99 o 
  11   5   2       43.76       11.18     13.06 o 
  12   5   2        3.62       -7.79     13.49 o 
  -9   6   2       61.11       58.08     25.15 o 
  -8   6   2      596.84      552.95     27.84 o 
  -7   6   2     2004.83     1956.06     84.56 o 
  -6   6   2     1387.13     1374.37     62.13 o 
  -5   6   2       35.86       32.14     11.41 o 
  -4   6   2      184.67      159.98     18.99 o 
  -3   6   2      462.44      469.88     27.77 o 
  -2   6   2     2105.18     2047.14    111.99 o 
  -1   6   2     5993.41     7803.04    187.15 o 
   0   6   2     6421.78     6616.66    304.58 o 
   1   6   2     9173.28     9370.85    224.71 o 
   2   6   2    13318.88    12852.26    271.99 o 
   3   6   2    10297.21    10326.54    215.30 o 
   4   6   2       83.45       69.90      7.60 o 
   6   6   2      560.00      675.62     26.26 o 
   7   6   2        8.79        3.59     11.38 o 
   8   6   2     1908.95     1955.57     66.79 o 
   9   6   2     1268.51     1299.14     47.76 o 
  10   6   2      436.48      355.43     26.41 o 
  11   6   2       46.19        9.91     13.85 o 
  12   6   2        3.89       -0.88     14.07 o 
  -8   7   2       11.92        5.89     12.52 o 
  -7   7   2       51.70       46.04     14.81 o 
  -6   7   2       82.37       74.87     15.17 o 
  -5   7   2     1688.70     1653.51     73.73 o 
  -4   7   2     3447.71     3437.38    140.30 o 
  -3   7   2     4662.48     5417.98    534.47 o 
  -2   7   2     1481.57     1733.98     74.95 o 
  -1   7   2      578.42      773.99     38.80 o 
   0   7   2     2292.11     2263.34     56.81 o 
   1   7   2      370.62      614.93     84.08 o 
   2   7   2        4.49        2.88      4.17 o 
   3   7   2       21.18       21.45      7.59 o 
   4   7   2       22.43       12.32      5.19 o 
   5   7   2        9.79       -3.85      5.73 o 
   6   7   2      753.29      779.37     27.61 o 
   7   7   2        1.97       17.11     19.28 o 
   8   7   2     1923.90     1955.27     64.98 o 
   9   7   2     2922.57     3175.48    100.60 o 
  10   7   2     1960.12     2064.74     70.22 o 
  11   7   2      317.40      267.16     25.08 o 
  12   7   2       27.62       18.80     14.91 o 
  -7   8   2        0.67        4.84     14.57 o 
  -6   8   2      227.83      256.41     28.12 o 
  -5   8   2      649.06      564.33     36.85 o 
  -4   8   2      472.13      463.15     31.65 o 
  -3   8   2     2075.83     2027.30     86.98 o 
  -2   8   2     1950.03     2039.66     87.12 o 
  -1   8   2      281.57      260.71     16.01 o 
   0   8   2      189.57      181.38     11.53 o 
   1   8   2      148.45      673.64     24.94 o 
   2   8   2     1875.71     2156.79     48.44 o 
   3   8   2     5431.18     5500.29    116.58 o 
   4   8   2     7887.43     8047.83    195.73 o 
   5   8   2     2083.08     2120.29     66.25 o 
   6   8   2      645.34      655.35     26.73 o 
   7   8   2      843.67      833.59     47.29 o 
   8   8   2      222.65      227.67     32.18 o 
   9   8   2       12.46        1.64     14.98 o 
  10   8   2      137.84      107.87     22.37 o 
  11   8   2        7.53      -15.44     13.53 o 
  -7   9   2      305.53      344.06     33.57 o 
  -6   9   2        3.68       10.46     15.37 o 
  -5   9   2       71.55       52.87     16.10 o 
  -4   9   2        1.44        6.68     13.73 o 
  -3   9   2      934.24      930.30     47.56 o 
  -2   9   2      937.58      900.92     46.50 o 
  -1   9   2      937.63     1211.77     57.09 o 
   0   9   2     2244.59     3244.86    170.86 o 
   1   9   2     2483.29     3594.37    225.95 o 
   2   9   2     2072.56     3372.47    106.61 o 
   4   9   2     2251.22     2285.28     59.16 o 
   5   9   2      929.95      948.22     33.64 o 
   6   9   2       35.80       32.06     14.46 o 
   7   9   2      653.51      607.45     41.42 o 
   8   9   2      642.07      594.15     43.14 o 
   9   9   2       29.84       21.79     30.14 o 
  10   9   2        5.17       19.96     20.28 o 
  11   9   2       74.50       44.49     15.87 o 
  -6  10   2      132.87       94.95     19.81 o 
  -5  10   2      881.49     1016.39     55.24 o 
  -4  10   2      911.69     1162.92     59.50 o 
  -2  10   2      778.25      826.74     45.29 o 
  -1  10   2     2911.59     2962.86    123.88 o 
   0  10   2     1079.62     1163.20     56.62 o 
   1  10   2      141.89      131.30     27.52 o 
   3  10   2      111.65      293.24     26.24 o 
   4  10   2        4.33       17.33     12.10 o 
   5  10   2       11.56        5.93      7.67 o 
   6  10   2      359.76      318.11     33.48 o 
   7  10   2     1394.28     1418.72     73.75 o 
   8  10   2     2270.91     2380.84    113.06 o 
   9  10   2     1808.48     1870.91     93.18 o 
  10  10   2      242.46      193.70     26.09 o 
  -5  11   2      450.12      440.79     37.46 o 
  -4  11   2      541.50      554.37     40.80 o 
  -3  11   2      425.17      498.80     37.03 o 
  -2  11   2       66.44       79.21     17.10 o 
  -1  11   2       10.34       10.21     13.99 o 
   0  11   2       44.44       17.88     14.41 o 
   1  11   2      568.22      581.50     37.53 o 
   2  11   2     3405.30     3969.04    119.48 o 
   3  11   2     2897.65     3994.49    189.46 o 
   4  11   2     1591.72     2195.52    135.59 o 
   5  11   2      218.55      249.34     26.63 o 
   6  11   2       16.11        5.46     15.82 o 
   7  11   2       10.49       16.29     18.23 o 
   8  11   2      135.18      131.57     22.44 o 
   9  11   2       57.64       69.28     21.86 o 
  -3  12   2      423.36      629.96     43.43 o 
  -2  12   2      370.15     1303.86     66.17 o 
   0  12   2      166.62      159.85     20.56 o 
   1  12   2       12.07      -22.88     15.26 o 
   2  12   2      335.57      341.99     24.47 o 
   3  12   2     1233.89     1321.78     47.31 o 
   4  12   2      929.47     1002.45     60.46 o 
   5  12   2       79.11      114.44     21.51 o 
   6  12   2       22.24       24.89     13.64 o 
   7  12   2       20.33       27.44     14.64 o 
   8  12   2       69.15       37.48     21.57 o 
  -1  13   2      500.57      601.35     42.71 o 
   0  13   2      251.93      276.43     32.48 o 
   1  13   2      125.63      131.30     15.57 o 
   2  13   2       26.99       25.33     12.83 o 
   3  13   2       39.90       27.88     12.40 o 
   4  13   2       46.31       47.72     12.89 o 
   5  13   2      270.71      292.66     41.73 o 
   6  13   2      894.79      948.34     61.60 o 
   7  13   2     1043.53     1239.11     52.11 o 
   3  14   2       60.42       60.76     19.73 o 
  -5 -12   3      480.76      452.65     51.27 o 
  -4 -12   3      739.41      818.30     61.24 o 
  -3 -12   3      331.05      352.97     44.53 o 
  -2 -12   3        0.55      -10.57     21.30 o 
  -1 -12   3       19.14       18.41     11.32 o 
   0 -12   3       12.60        6.73     11.28 o 
   1 -12   3      107.72      109.99     17.57 o 
   2 -12   3      271.41      300.26     31.02 o 
   3 -12   3      362.62      386.37     33.37 o 
  -6 -11   3       74.05       97.36     25.16 o 
  -5 -11   3      119.74       97.95     24.83 o 
  -4 -11   3       56.25       45.51     22.92 o 
  -3 -11   3       14.72      -14.45     20.60 o 
  -2 -11   3      582.93      620.79     31.67 o 
  -1 -11   3     1944.01     2046.34     66.75 o 
   0 -11   3     1633.30     1758.17     59.20 o 
   1 -11   3      531.59      560.81     33.56 o 
   2 -11   3        2.66      -13.93     14.94 o 
   3 -11   3      154.82      139.23     15.17 o 
   4 -11   3       84.44       87.19     14.67 o 
   5 -11   3        5.97        4.00     13.02 o 
  -7 -10   3      190.39      190.58     28.09 o 
  -6 -10   3      696.87      668.13     53.04 o 
  -5 -10   3      552.33      548.37     47.86 o 
  -4 -10   3       35.06       24.92     20.64 o 
  -3 -10   3      126.38       73.49     21.67 o 
  -2 -10   3      360.23      341.21     20.77 o 
  -1 -10   3      833.59      827.20     27.07 o 
   0 -10   3     1626.26     1586.59     52.09 o 
   1 -10   3     1428.32     1415.82     47.96 o 
   2 -10   3      121.06      108.59     12.80 o 
   3 -10   3      135.31       96.57     12.99 o 
   4 -10   3       30.01        0.81     11.56 o 
   5 -10   3      230.54      207.78     32.96 o 
   6 -10   3      591.46      582.63     30.66 o 
  -8  -9   3       68.09       24.56     22.90 o 
  -7  -9   3      699.47      596.40     49.18 o 
  -6  -9   3     2672.62     2588.52    124.64 o 
  -5  -9   3     3401.92     3271.20    151.24 o 
  -4  -9   3     1128.01     1094.38     62.82 o 
  -3  -9   3      133.35      125.15     20.43 o 
  -2  -9   3        1.24       -9.11      6.08 o 
  -1  -9   3       47.07       29.22      7.22 o 
   0  -9   3     1323.78     1278.01     42.56 o 
   1  -9   3     1634.57     1531.14     49.99 o 
   2  -9   3     1106.67     1005.07     45.78 o 
   3  -9   3     1637.05     1554.99     51.88 o 
   4  -9   3     1811.83     1717.66     56.80 o 
   5  -9   3      473.40      463.42     25.18 o 
   6  -9   3       16.84       10.53     12.25 o 
   7  -9   3      349.49      364.22     26.05 o 
  -9  -8   3      202.72      150.89     18.73 o 
  -8  -8   3        0.78      -28.37     18.91 o 
  -7  -8   3        0.32      -26.41     17.61 o 
  -6  -8   3        2.62      -25.17     16.78 o 
  -5  -8   3       24.72       21.15     16.34 o 
  -4  -8   3        6.32       14.80     15.69 o 
  -3  -8   3      285.84      270.64     22.76 o 
  -2  -8   3     2481.91     2445.32     61.66 o 
  -1  -8   3     1659.02     1684.56     44.36 o 
   0  -8   3        2.85       -7.93      6.90 o 
   1  -8   3     2130.73     1940.63     60.48 o 
   2  -8   3     2861.22     2722.76     82.60 o 
   3  -8   3     1352.12     1288.21     43.64 o 
   4  -8   3      503.39      451.66     22.82 o 
   5  -8   3      215.97      186.55     17.98 o 
   6  -8   3      195.26      172.93     17.84 o 
   7  -8   3        2.97       -7.16     11.33 o 
   8  -8   3       10.66      -16.87     12.10 o 
  -9  -7   3       35.49       20.98     14.38 o 
  -8  -7   3      104.54       94.56     15.02 o 
  -7  -7   3      662.41      667.87     37.99 o 
  -6  -7   3      123.18      100.86     19.33 o 
  -5  -7   3      460.27      363.90     34.90 o 
  -4  -7   3     1920.51     1729.92     84.68 o 
  -3  -7   3     2240.13     2188.06     54.99 o 
  -2  -7   3     3193.20     3191.00     78.31 o 
  -1  -7   3     4507.81     4543.18    109.64 o 
   0  -7   3     2927.46     2942.13     87.16 o 
   1  -7   3       28.75       23.02      7.01 o 
   2  -7   3      194.02      139.45     11.76 o 
   3  -7   3       99.14      102.48      9.85 o 
   4  -7   3      974.41      862.42     31.91 o 
   5  -7   3     3672.59     3436.66    103.23 o 
   6  -7   3     2011.88     1905.08     61.26 o 
   7  -7   3      414.51      378.27     22.24 o 
   8  -7   3       93.53       77.54     12.98 o 
 -10  -6   3       37.83       45.86     15.29 o 
  -9  -6   3      240.69      205.80     29.81 o 
  -8  -6   3     1286.44     1278.44     48.23 o 
  -7  -6   3     2643.94     2554.40     82.96 o 
  -6  -6   3     3453.93     3476.42    115.59 o 
  -5  -6   3     1436.81     1410.34     49.24 o 
  -4  -6   3       95.14       61.92     14.40 o 
  -3  -6   3      128.28       99.32      6.84 o 
  -2  -6   3      246.20      232.84     10.82 o 
  -1  -6   3     3104.83     3098.26     75.56 o 
   0  -6   3     1841.24     1824.55     55.31 o 
   1  -6   3      638.38      614.32     22.55 o 
   2  -6   3     1546.25     1478.46     46.40 o 
   3  -6   3     2155.60     2213.19     67.27 o 
   4  -6   3      333.46      388.44     47.08 o 
   5  -6   3      633.03      732.20     43.30 o 
   6  -6   3     2023.31     2093.68    152.93 o 
   7  -6   3     1124.89     1066.31     39.46 o 
   8  -6   3       55.32       45.44     11.60 o 
   9  -6   3       56.76       49.84     12.10 o 
  10  -6   3       24.74       92.48     23.32 o 
 -10  -5   3       45.10       27.92     14.34 o 
  -9  -5   3       22.98        7.62     12.88 o 
  -8  -5   3       17.86       -0.49     11.79 o 
  -7  -5   3       15.77       14.84     10.79 o 
  -6  -5   3      674.71      645.01     32.34 o 
  -5  -5   3      107.45       98.78     10.74 o 
  -4  -5   3      299.59      272.85     41.30 o 
  -3  -5   3     1316.02     1193.00     30.81 o 
  -2  -5   3     1763.89     1691.16     97.28 o 
  -1  -5   3     1636.56     1627.23     40.97 o 
   0  -5   3    11062.36    11049.56    314.80 o 
   1  -5   3    14513.59    14233.15    407.53 o 
   2  -5   3     4429.12     4197.47    121.99 o 
   3  -5   3     1556.23     1452.88     45.55 o 
   4  -5   3     2908.79     2770.94     82.64 o 
   5  -5   3     1104.19     1061.39     35.66 o 
   6  -5   3       74.49       59.50     15.21 o 
   7  -5   3       29.10       21.48      8.87 o 
   8  -5   3      341.14      382.31     21.61 o 
   9  -5   3     1334.96     1313.88     45.54 o 
  10  -5   3     1637.64     1764.24     75.81 o 
 -10  -4   3      173.75      144.28     17.25 o 
  -9  -4   3       20.53        8.07     12.52 o 
  -8  -4   3      270.12      233.27     21.47 o 
  -7  -4   3      294.96      264.93     24.00 o 
  -6  -4   3     1873.35     1858.73     61.63 o 
  -5  -4   3     6481.92     6434.94    193.12 o 
  -4  -4   3     6139.08     6164.11    184.59 o 
  -3  -4   3     6969.42     6446.76    141.54 o 
  -2  -4   3    10758.47    10405.44    246.63 o 
  -1  -4   3     5011.14     4906.33    116.90 o 
   0  -4   3        4.61        3.88      3.52 o 
   1  -4   3     3108.64     3070.06     89.39 o 
   2  -4   3      344.56      332.23     14.16 o 
   3  -4   3     3581.49     3363.76     98.11 o 
   4  -4   3    11775.02    11301.12    321.99 o 
   5  -4   3     7001.20     6875.27    197.89 o 
   6  -4   3      287.58      265.27     15.77 o 
   7  -4   3        1.39       -4.86      8.10 o 
   8  -4   3      100.87      201.34     21.72 o 
  10  -4   3      744.94      884.75    156.35 o 
  11  -4   3      309.90      333.74     42.23 o 
 -10  -3   3      226.84      187.57     43.28 o 
  -9  -3   3     1037.52      959.81     39.73 o 
  -8  -3   3     2575.43     2406.17     78.91 o 
  -7  -3   3     1533.97     1407.22     49.62 o 
  -6  -3   3      486.05      443.30     23.35 o 
  -5  -3   3     3145.12     3138.99     97.14 o 
  -4  -3   3     3986.91     3967.32    120.26 o 
  -3  -3   3      607.92      625.70     18.27 o 
  -2  -3   3      482.49      475.28     12.00 o 
  -1  -3   3     1206.99     1181.27     29.75 o 
   0  -3   3      173.87      146.04      7.72 o 
   1  -3   3       14.86        6.73      3.07 o 
   2  -3   3     2107.09     2466.72     72.04 o 
   3  -3   3     3553.53     3442.85     99.94 o 
   4  -3   3    12683.52    12181.43    350.03 o 
   5  -3   3    19568.90    19518.42    577.28 o 
   6  -3   3     5033.51     5070.42    218.99 o 
   7  -3   3      379.28      325.81     22.98 o 
   8  -3   3       52.66       39.13     10.37 o 
   9  -3   3       20.97       28.18      9.25 o 
  10  -3   3      231.61      249.26     20.04 o 
  11  -3   3      253.09      233.72     31.59 o 
 -10  -2   3      334.96      363.99     26.00 o 
  -9  -2   3      597.67      556.58     28.93 o 
  -8  -2   3      783.83      712.28     31.71 o 
  -7  -2   3      149.22      115.56     12.45 o 
  -6  -2   3      407.72      335.03     20.27 o 
  -5  -2   3        1.78        1.07      7.39 o 
  -4  -2   3      931.58     1021.44     35.38 o 
  -3  -2   3      134.37      141.36      6.99 o 
  -2  -2   3    10242.10    10370.39    251.29 o 
  -1  -2   3    27439.52    26789.83    696.87 o 
   0  -2   3    15409.15    14691.12    421.30 o 
   1  -2   3     8039.76     7441.18    175.69 o 
   2  -2   3      113.49      165.72      6.23 o 
   3  -2   3      864.54      756.57     24.10 o 
   4  -2   3       59.35       79.84      6.05 o 
   5  -2   3      217.48      259.58     17.04 o 
   6  -2   3       12.10       12.91      7.02 o 
   8  -2   3     2589.84     3201.87     94.74 o 
   9  -2   3     2106.29     2193.55     67.18 o 
  10  -2   3      372.14      438.33     23.69 o 
  12  -2   3      275.22      316.11     42.27 o 
 -10  -1   3       11.20       -4.03     12.63 o 
  -9  -1   3       86.38       54.09     12.87 o 
  -8  -1   3      223.75      219.87     19.95 o 
  -7  -1   3     3170.66     3108.65     97.45 o 
  -6  -1   3     2784.73     2748.09     86.17 o 
  -5  -1   3     3858.14     4130.67    146.57 o 
  -4  -1   3     3667.91     3918.73     93.79 o 
  -3  -1   3     3229.05     3224.27     97.52 o 
  -2  -1   3     4023.57     4205.57    125.37 o 
  -1  -1   3        5.83        9.05      3.58 o 
   0  -1   3     5000.95     4998.26    256.13 o 
   1  -1   3    13425.85    13558.72    321.00 o 
   2  -1   3    10136.54    10359.51    218.32 o 
   3  -1   3     8669.15     8904.66    186.99 o 
   4  -1   3     1760.00     1734.95     70.09 o 
   6  -1   3      612.90      752.21    112.13 o 
   7  -1   3     1041.59     1991.33     59.74 o 
   8  -1   3     1633.97     4504.64    192.17 o 
   9  -1   3     2353.33     4191.22    282.92 o 
  10  -1   3     1718.66     2034.33     96.69 o 
  11  -1   3       60.45       26.23     23.77 o 
  12  -1   3       51.45       32.55     25.61 o 
 -10   0   3      283.64      284.53     25.02 o 
  -9   0   3      955.14      889.06     37.26 o 
  -8   0   3      493.77      448.12     24.72 o 
  -7   0   3       43.17       38.18     10.03 o 
  -6   0   3     3776.30     3829.39    117.18 o 
  -5   0   3     5590.99     5804.90    137.39 o 
  -4   0   3      548.81      537.02     15.97 o 
  -3   0   3      649.21      660.77     23.95 o 
  -2   0   3       57.36       97.50     10.09 o 
  -1   0   3      441.46      422.04     15.48 o 
   0   0   3     1336.03     1320.58     60.89 o 
   1   0   3     4632.66     4978.20    199.24 o 
   2   0   3     5597.37     5603.26    136.09 o 
   3   0   3    15236.46    15558.07    375.90 o 
   4   0   3    39043.83    39959.44    817.98 o 
   5   0   3    14813.90    15171.29    358.31 o 
   6   0   3        2.79        0.69      4.57 o 
   7   0   3      742.31      787.27     31.74 o 
   8   0   3       25.37       11.02      8.56 o 
   9   0   3      717.97      715.97     19.62 o 
  10   0   3      244.28      290.48     22.56 o 
  11   0   3      414.53      376.76     25.94 o 
  12   0   3      455.05      512.46     31.12 o 
 -10   1   3      762.96      771.74     53.29 o 
  -9   1   3      699.50      620.80     30.66 o 
  -8   1   3      706.03      670.10     30.51 o 
  -7   1   3      272.24      257.08     19.25 o 
  -6   1   3       64.42       62.30      9.52 o 
  -5   1   3      336.58      343.04     19.10 o 
  -4   1   3      362.43      355.02     12.35 o 
  -3   1   3    12000.74    12378.04    364.64 o 
  -2   1   3    49604.52    49591.68   1456.20 o 
  -1   1   3    21484.14    20936.59    503.35 o 
   0   1   3     6399.79     6339.18    135.46 o 
   1   1   3       63.31       81.28      4.22 o 
   2   1   3      357.53      194.16     11.82 o 
   3   1   3      425.25      503.06     23.14 o 
   4   1   3      433.42      334.54     13.42 o 
   5   1   3      362.96      315.60     17.12 o 
   6   1   3       89.98       80.61      9.44 o 
   7   1   3     4238.34     4365.54     90.69 o 
   8   1   3     3598.22     3786.72     79.43 o 
  11   1   3     2129.82     2295.69    115.54 o 
  12   1   3      633.40      634.44     32.95 o 
 -10   2   3       24.39       19.26     14.31 o 
  -9   2   3       67.90       32.48     12.89 o 
  -8   2   3     1055.38      971.71     38.13 o 
  -7   2   3     2504.20     2561.64     81.65 o 
  -6   2   3      737.63      818.00     31.59 o 
  -5   2   3      416.48      419.62     15.21 o 
  -4   2   3        2.90        2.93      3.93 o 
  -3   2   3       31.17       27.03      3.35 o 
  -2   2   3    10245.26    10324.22    253.16 o 
  -1   2   3    21332.23    21124.36    507.49 o 
   0   2   3     5254.09     5452.12    116.56 o 
   1   2   3     1347.02     1371.13     43.30 o 
   2   2   3     1265.17     1470.27     46.70 o 
   3   2   3       68.73       68.74      3.71 o 
   4   2   3     4894.91     5339.19    421.46 o 
   5   2   3    10710.98    11579.78    278.95 o 
   6   2   3     5514.10     5687.17    117.05 o 
   7   2   3     4726.08     4912.77    116.95 o 
   8   2   3     4859.94     5042.85    104.73 o 
   9   2   3     2137.72     2136.71     69.11 o 
  10   2   3      367.84      406.07     47.23 o 
  11   2   3      159.24      165.57     26.24 o 
  12   2   3       48.73       27.07     13.94 o 
  13   2   3       48.95       39.58     15.93 o 
 -10   3   3      102.60       83.37     16.31 o 
  -9   3   3        2.38      -15.23     13.03 o 
  -8   3   3      658.33      640.57     24.78 o 
  -7   3   3     3369.82     3482.33    105.85 o 
  -6   3   3     3491.82     3669.00     77.67 o 
  -5   3   3     1395.81     1455.95     33.00 o 
  -4   3   3       26.72       20.56      4.19 o 
  -3   3   3        6.10       13.09      3.40 o 
  -2   3   3      222.59      171.15     12.15 o 
  -1   3   3     3054.24     2812.34     87.05 o 
   0   3   3      645.29      528.82     18.71 o 
   1   3   3     1628.56     1429.12     45.38 o 
   2   3   3    25503.76    26289.63    649.50 o 
   3   3   3    28410.60    28781.44    773.61 o 
   4   3   3     6024.42     8703.83    562.35 o 
   5   3   3     1165.01     1678.34    127.83 o 
   6   3   3     1537.00     1700.39     92.63 o 
   7   3   3      635.48      751.54     21.75 o 
   8   3   3       31.05       18.92      8.34 o 
   9   3   3      401.05      333.66     21.88 o 
  10   3   3       51.88       11.56     11.27 o 
  11   3   3      145.85      114.74     15.17 o 
  12   3   3       99.10      102.08     17.56 o 
  13   3   3        5.96       -7.15     14.22 o 
  -9   4   3      162.04       94.29     24.78 o 
  -8   4   3      212.41      208.18     28.10 o 
  -7   4   3        2.45       -1.43      6.76 o 
  -6   4   3       55.73       40.39      6.27 o 
  -5   4   3       53.54       38.85      5.52 o 
  -4   4   3     3355.84     3522.05    109.95 o 
  -3   4   3    10806.76    10701.70    304.60 o 
  -2   4   3     6701.27     6439.81    183.87 o 
  -1   4   3      369.93      358.50     18.83 o 
   0   4   3     1138.86     1104.30     36.15 o 
   1   4   3     1846.79     1641.10     53.05 o 
   2   4   3      943.80     1011.17     44.55 o 
   3   4   3      289.16      280.25      8.95 o 
   4   4   3     2429.11     2918.61     87.59 o 
   5   4   3        3.17        2.81      4.46 o 
   6   4   3     1210.46     2273.48    283.69 o 
   7   4   3     1463.67     1705.56    142.87 o 
   8   4   3      404.27      417.36     30.32 o 
   9   4   3     2724.40     2821.96     89.13 o 
  10   4   3     2222.09     2219.39     73.76 o 
  11   4   3      771.48      752.66     34.29 o 
  12   4   3      208.57      212.24     21.20 o 
  13   4   3       84.24       57.85     16.26 o 
  -9   5   3      164.19      161.05     27.33 o 
  -8   5   3      311.67      297.88     36.74 o 
  -7   5   3      149.34      175.20     17.09 o 
  -6   5   3        0.80       -0.62      9.15 o 
  -5   5   3      170.43      153.75     12.24 o 
  -4   5   3      617.12      665.76     24.79 o 
  -3   5   3     4985.92     5021.33    144.69 o 
  -2   5   3     9369.62     9031.96    256.92 o 
  -1   5   3     3646.39     3415.55     83.59 o 
   0   5   3       14.44        7.94      4.66 o 
   1   5   3      179.65      150.61     10.85 o 
   2   5   3      407.65      428.22     13.96 o 
   3   5   3     7499.89     7679.49    190.03 o 
   4   5   3     7158.77     7170.76    172.61 o 
   5   5   3     5634.76    10323.80    429.94 o 
   6   5   3     4293.60     8356.32    247.43 o 
   7   5   3     5369.22     8794.74   1363.00 o 
   8   5   3     2300.96     2622.34    117.32 o 
   9   5   3       17.07       32.63     17.79 o 
  10   5   3      439.10      449.30     26.48 o 
  11   5   3      251.74      245.73     21.56 o 
  12   5   3       21.01       26.03     14.17 o 
  -8   6   3     1374.84     1374.50     73.70 o 
  -7   6   3     1962.95     2041.91     65.68 o 
  -6   6   3      513.45      480.95     24.39 o 
  -5   6   3        2.72       -5.55     10.80 o 
  -4   6   3      157.55      148.00     13.86 o 
  -3   6   3      594.28      643.04     24.20 o 
  -2   6   3      569.59      559.33     22.76 o 
  -1   6   3      896.18      781.39     22.26 o 
   0   6   3     5574.18     5808.45    228.18 o 
   1   6   3    11933.56    11275.09    270.38 o 
   2   6   3    10924.26    11145.80    274.76 o 
   3   6   3      635.66      588.24     19.66 o 
   4   6   3     4601.70     4647.55    116.63 o 
   5   6   3     5039.13     5552.13    135.11 o 
   6   6   3      677.87     1180.28     83.40 o 
   7   6   3       27.37       35.63     12.21 o 
   8   6   3      202.81      246.38     27.56 o 
   9   6   3       15.64      -16.99     11.33 o 
  10   6   3       32.10       -9.56     12.30 o 
  11   6   3       41.92       15.77     13.19 o 
  12   6   3      110.76       94.33     15.85 o 
  -8   7   3       77.51       34.55     24.81 o 
  -7   7   3       79.86       63.55     12.84 o 
  -6   7   3       10.78        4.32     13.20 o 
  -5   7   3      861.95      794.76     42.24 o 
  -4   7   3     2221.11     2206.34     93.97 o 
  -3   7   3      173.79      137.64     15.54 o 
  -2   7   3      728.54      855.36    134.08 o 
  -1   7   3     5856.83     5572.43    135.19 o 
   0   7   3     4700.18     4682.19    114.28 o 
   1   7   3     1542.52     1458.54     60.34 o 
   2   7   3     4021.89     4234.51     90.07 o 
   3   7   3     3309.58     3096.50     78.93 o 
   4   7   3      129.54      129.25     10.43 o 
   5   7   3       47.64       39.16      8.00 o 
   6   7   3        7.37       -2.35      7.64 o 
   9   7   3     4376.37     5213.26    263.15 o 
  10   7   3      925.27     1012.21     41.36 o 
  11   7   3       52.94       58.47     14.48 o 
  12   7   3        6.80       20.89     14.50 o 
  -7   8   3      192.14      182.90     25.73 o 
  -6   8   3      356.42      328.31     31.52 o 
  -5   8   3     1253.85     1195.63     58.16 o 
  -4   8   3     2871.56     2897.98    121.15 o 
  -3   8   3     2995.67     2934.88    121.98 o 
  -2   8   3     1516.64     1765.91    162.60 o 
  -1   8   3      151.21      140.52     14.67 o 
   0   8   3      501.32      471.84     16.89 o 
   1   8   3       76.29       81.55      6.95 o 
   2   8   3     3557.99     4451.40    167.34 o 
   3   8   3     4295.29     4609.16     98.12 o 
   4   8   3     2017.97     2230.01     52.59 o 
   5   8   3      484.15      518.10     28.89 o 
   6   8   3      139.86      103.46      9.53 o 
   7   8   3      103.82       86.74     38.64 o 
   8   8   3      290.56      358.96     32.13 o 
   9   8   3     1309.82     1611.82     55.94 o 
  10   8   3      365.23      414.88     26.52 o 
  11   8   3        6.25       -7.08     13.30 o 
  12   8   3       60.50       40.33     17.63 o 
  -6   9   3       63.55       52.17     17.54 o 
  -5   9   3       21.38        5.70     14.84 o 
  -4   9   3       11.53        0.42     13.91 o 
  -3   9   3      234.89      252.33     25.81 o 
  -2   9   3       52.30       56.48     14.11 o 
  -1   9   3      174.96      188.85     16.31 o 
   0   9   3     1450.23     1788.99    125.53 o 
   1   9   3      867.14     1131.74     53.54 o 
   3   9   3     2452.06     2494.77     55.37 o 
   4   9   3     4511.71     4707.14    106.12 o 
   5   9   3     1394.69     1392.56     38.74 o 
   6   9   3       74.16       73.59      8.12 o 
   7   9   3       11.73        9.66     13.59 o 
   8   9   3        1.45      -20.93     13.95 o 
   9   9   3        9.71      -24.94     16.63 o 
  10   9   3       31.30       26.31     54.57 o 
  11   9   3      211.68      262.91     25.68 o 
  -5  10   3      198.47      222.12     31.06 o 
  -4  10   3        0.06       13.99     15.60 o 
  -3  10   3      799.02      900.54     48.67 o 
  -2  10   3     1947.72     1955.07     86.61 o 
  -1  10   3     2303.36     2286.97     98.74 o 
   0  10   3     1715.29     1788.11     80.08 o 
   1  10   3     1270.98     1276.70     35.93 o 
   2  10   3      805.15      820.61     30.40 o 
   3  10   3       67.96       89.35      7.79 o 
   4  10   3      121.14      113.93     10.78 o 
   5  10   3       42.09       42.47      7.99 o 
   6  10   3     1117.22     1142.46     33.83 o 
   7  10   3     2587.25     2717.68    124.75 o 
   8  10   3     1531.96     1542.76     78.76 o 
   9  10   3      529.99      504.43     42.65 o 
  10  10   3       16.47      -12.05     19.08 o 
  11  10   3       54.18       42.05     21.71 o 
  -4  11   3      515.12      532.73     40.00 o 
  -3  11   3      110.40       98.74     18.85 o 
  -2  11   3      180.96      171.10     20.44 o 
  -1  11   3      220.52      236.13     26.89 o 
   0  11   3        2.20       -2.12     13.87 o 
   1  11   3      722.50      846.73     46.54 o 
   2  11   3     1502.22     2330.51    171.14 o 
   3  11   3      657.80     1450.53     67.04 o 
   5  11   3       51.16       45.56     26.65 o 
   6  11   3      183.70      155.49     34.81 o 
   7  11   3      876.51      882.90     38.98 o 
   8  11   3     1236.59     1276.70     50.55 o 
   9  11   3      388.60      479.43     41.54 o 
  10  11   3        0.85      -10.89     19.73 o 
   0  12   3       49.64       41.93     17.67 o 
   1  12   3     1098.85     1157.94     59.99 o 
   2  12   3     2752.03     3029.98     94.29 o 
   3  12   3     2285.49     2855.65     91.52 o 
   4  12   3      661.21     1022.93     33.36 o 
   5  12   3       57.99       58.02     13.77 o 
   6  12   3       38.53       50.81     13.61 o 
   7  12   3       56.90       52.88     14.89 o 
   8  12   3      124.53      116.49     17.14 o 
   9  12   3       80.19       66.98     31.74 o 
  -1  13   3      269.76      544.74     41.14 o 
   0  13   3      208.46      263.09     31.31 o 
   1  13   3      135.42      102.02     20.69 o 
   2  13   3       16.98        9.58     16.77 o 
   3  13   3       72.72       88.85     19.01 o 
   4  13   3        7.96       17.37     16.16 o 
   6  13   3      626.36      893.63     56.96 o 
   7  13   3      319.06      474.26     42.55 o 
   3  14   3       39.18       44.29     19.07 o 
   4  14   3       45.10       27.77     18.57 o 
  -3 -12   4      178.11      143.59     29.58 o 
  -2 -12   4       24.81       10.40     22.67 o 
  -1 -12   4       11.53       -2.58     22.35 o 
   0 -12   4       64.97       64.18     13.03 o 
   1 -12   4       26.06       26.64     14.80 o 
   2 -12   4      117.86      109.24     25.62 o 
  -5 -11   4       43.21       31.11     24.16 o 
  -4 -11   4       41.46       37.22     23.60 o 
  -3 -11   4       10.08        1.44     22.15 o 
  -2 -11   4      338.34      307.42     41.21 o 
  -1 -11   4      725.97      800.40     59.89 o 
   0 -11   4       17.06        6.08     11.62 o 
   1 -11   4      185.92      165.44     14.65 o 
   2 -11   4      322.00      317.39     22.85 o 
   3 -11   4      320.33      314.20     23.66 o 
   4 -11   4      419.31      452.27     27.46 o 
  -7 -10   4       11.39        4.90     23.26 o 
  -6 -10   4        0.99       -3.95     22.50 o 
  -5 -10   4       10.65       -1.50     22.13 o 
  -4 -10   4      148.16       80.93     24.03 o 
  -3 -10   4      256.98      166.66     27.06 o 
  -2 -10   4      924.98      827.38     56.08 o 
  -1 -10   4     2691.26     2843.01     72.63 o 
   0 -10   4     2256.31     2307.87     60.74 o 
   1 -10   4      936.81      951.52     36.27 o 
   2 -10   4        4.27      -14.51      9.67 o 
   3 -10   4       52.71       37.51     11.52 o 
   4 -10   4       80.80       60.02     12.61 o 
   5 -10   4      481.96      477.11     27.00 o 
   6 -10   4      388.80      413.32     26.76 o 
  -8  -9   4      183.59      131.48     27.54 o 
  -7  -9   4     1256.35     1198.76     71.33 o 
  -6  -9   4     2432.94     2404.91    118.71 o 
  -5  -9   4     1744.73     1627.38     86.84 o 
  -4  -9   4      263.42      247.49     35.55 o 
  -3  -9   4        3.24       -7.14     17.65 o 
  -2  -9   4       11.32        9.04      6.69 o 
  -1  -9   4        5.15        5.56      6.85 o 
   0  -9   4        7.02       10.53      7.11 o 
   1  -9   4       62.34       48.93      9.64 o 
   2  -9   4      455.30      392.74     34.09 o 
   3  -9   4      971.26      912.71     34.72 o 
   4  -9   4      453.15      437.26     23.49 o 
   5  -9   4      168.04      145.14     14.57 o 
   6  -9   4     1175.98     1120.04     42.69 o 
   7  -9   4      808.23      781.68     34.87 o 
  -8  -8   4       54.92        0.38     22.16 o 
  -7  -8   4      336.70      262.01     38.47 o 
  -6  -8   4      547.07      513.85     45.16 o 
  -5  -8   4     1049.84      997.45     59.47 o 
  -4  -8   4       20.53       24.88     17.44 o 
  -3  -8   4      528.34      524.61     41.83 o 
  -2  -8   4      302.53      297.00     14.50 o 
  -1  -8   4      219.95      184.89     15.71 o 
   0  -8   4     3001.45     2939.57     88.02 o 
   1  -8   4     4194.25     4089.43    120.65 o 
   2  -8   4     2945.26     2821.65     85.54 o 
   3  -8   4     1961.23     1885.04     60.22 o 
   4  -8   4     1523.75     1343.33     45.76 o 
   5  -8   4      559.84      492.97     24.47 o 
   6  -8   4       30.88       27.44     11.25 o 
   7  -8   4       29.58        9.11     11.68 o 
   8  -8   4        0.19      -21.56     15.88 o 
  -9  -7   4        3.46      -15.62     14.43 o 
  -8  -7   4        8.08       -3.89     13.21 o 
  -7  -7   4        7.59        4.36     12.79 o 
  -6  -7   4      218.02      181.07     23.22 o 
  -5  -7   4      936.81      835.68     51.79 o 
  -4  -7   4     1701.25     1536.91     78.35 o 
  -3  -7   4     1631.08     1573.33     77.06 o 
  -2  -7   4     4885.06     4862.51    117.19 o 
  -1  -7   4     4288.25     4392.65    110.81 o 
   0  -7   4      154.28      147.01     11.76 o 
   1  -7   4     1067.96      988.33     33.90 o 
   2  -7   4      804.45      750.35     27.79 o 
   3  -7   4      121.68       87.63      9.87 o 
   4  -7   4      549.86      479.33     22.55 o 
   5  -7   4      482.11      448.85     22.45 o 
   6  -7   4      212.17      201.76     16.30 o 
   7  -7   4       38.42       26.32     10.65 o 
   8  -7   4       18.87       13.07     11.17 o 
   9  -7   4       27.30       29.88     12.92 o 
  -9  -6   4      302.16      274.38     25.16 o 
  -8  -6   4     1031.86      970.04     40.37 o 
  -7  -6   4     1673.27     1746.11     60.90 o 
  -6  -6   4      492.72      492.01     29.09 o 
  -5  -6   4      119.55       72.41     17.93 o 
  -4  -6   4      628.81      533.57     39.09 o 
  -3  -6   4      803.13      803.66     22.82 o 
  -2  -6   4      305.29      313.85     12.76 o 
  -1  -6   4       44.29       43.00      6.34 o 
   0  -6   4       72.67       72.83      6.95 o 
   1  -6   4      122.02      120.20     10.17 o 
   2  -6   4     1352.56     1277.63     41.01 o 
   3  -6   4       95.34       83.66      8.45 o 
   4  -6   4     1935.10     1768.85     55.48 o 
   5  -6   4     7138.95     7075.97    205.01 o 
   6  -6   4     3442.11     3302.82     99.45 o 
   7  -6   4      623.55      560.08     36.95 o 
   8  -6   4      124.95      117.42     13.02 o 
   9  -6   4       37.04       31.39     11.67 o 
  -9  -5   4      258.86      266.68     25.25 o 
  -8  -5   4      647.21      610.73     31.49 o 
  -7  -5   4     1111.18     1098.18     42.35 o 
  -6  -5   4     1665.62     1669.14     57.11 o 
  -5  -5   4      172.55      177.46     42.09 o 
  -4  -5   4      606.64      539.85     37.13 o 
  -3  -5   4      189.88      175.17      8.86 o 
  -2  -5   4     1533.42     1519.38     38.62 o 
  -1  -5   4     5856.28     5854.20    139.72 o 
   0  -5   4    10048.16    10476.72    298.88 o 
   1  -5   4     6252.11     6474.91    186.18 o 
   2  -5   4     3132.10     2978.83     87.76 o 
   3  -5   4     2685.75     2534.16     75.66 o 
   4  -5   4     1153.92     1094.29     36.23 o 
   5  -5   4      114.00      125.68     29.94 o 
   6  -5   4      618.00      668.36     59.88 o 
   7  -5   4       97.93       62.83     10.04 o 
   8  -5   4      695.84      668.65     27.81 o 
   9  -5   4     1092.34     1021.70     38.04 o 
  10  -5   4      371.64      380.33     23.71 o 
 -10  -4   4       52.54       30.28     14.80 o 
  -9  -4   4       34.56       12.11     13.31 o 
  -8  -4   4        0.59      -17.30     11.53 o 
  -7  -4   4      615.61      544.96     28.46 o 
  -6  -4   4     1030.60      958.67     37.18 o 
  -5  -4   4     1738.75     1705.43     56.88 o 
  -4  -4   4     4044.39     3867.19    118.39 o 
  -3  -4   4     8534.29     8523.12    175.26 o 
  -2  -4   4     6038.37     5910.50    146.88 o 
  -1  -4   4       18.93       17.21      3.54 o 
   0  -4   4     4963.62     4650.02    133.86 o 
   1  -4   4     4216.92     4005.89    115.95 o 
   2  -4   4      124.94      107.85     10.24 o 
   3  -4   4      705.59      660.59     23.50 o 
   4  -4   4     1078.77     1014.94     33.39 o 
   5  -4   4      136.86      110.48     15.64 o 
   6  -4   4        1.94        8.39      6.82 o 
   7  -4   4        9.29       17.16     13.00 o 
   8  -4   4      617.80      835.62     84.95 o 
   9  -4   4     2253.14     2628.19    109.73 o 
  10  -4   4     2212.19     2083.57    193.41 o 
 -10  -3   4      105.40       85.69     17.57 o 
  -9  -3   4      708.35      632.53     32.75 o 
  -8  -3   4      800.80      738.55     33.60 o 
  -7  -3   4        0.10       -0.42     10.46 o 
  -6  -3   4     1674.01     1687.36     57.12 o 
  -5  -3   4     5297.14     5070.24    153.48 o 
  -4  -3   4     5090.64     4900.31    147.89 o 
  -3  -3   4     1281.77     1249.62     33.16 o 
  -2  -3   4     1312.58     1294.64     28.52 o 
  -1  -3   4     4279.95     4524.52    107.93 o 
   0  -3   4      431.05      474.15     14.14 o 
   1  -3   4     1592.83     1662.19     40.49 o 
   2  -3   4     2048.47     2076.21     50.16 o 
   3  -3   4    12993.27    12849.14    367.71 o 
   4  -3   4    21593.01    19947.86    765.38 o 
   5  -3   4    13049.76    12202.07    349.05 o 
   6  -3   4     1557.73     1492.01     46.81 o 
   7  -3   4       10.11       -5.77     13.73 o 
   8  -3   4        6.90       34.74     10.69 o 
  10  -3   4        0.24       17.79     13.30 o 
  11  -3   4        4.17        2.25     23.84 o 
 -10  -2   4      360.12      334.57     26.40 o 
  -9  -2   4      975.91      863.72     37.52 o 
  -8  -2   4     1646.97     1483.89     53.14 o 
  -7  -2   4     1352.09     1221.23     44.76 o 
  -6  -2   4        4.42       -7.59      8.75 o 
  -5  -2   4      413.82      386.09     20.81 o 
  -4  -2   4      217.72      186.59     15.34 o 
  -3  -2   4     1381.36     1366.71     35.71 o 
  -2  -2   4    11387.64    10914.91    262.91 o 
  -1  -2   4    13896.73    13942.44    331.42 o 
   0  -2   4     3006.46     2878.97     69.29 o 
   1  -2   4      542.71      485.92     13.37 o 
   2  -2   4        6.74        7.92      2.51 o 
   3  -2   4     1645.86     1521.08     32.78 o 
   4  -2   4     1617.91     1632.93     35.27 o 
   5  -2   4     4186.95     4154.89    101.45 o 
   6  -2   4      283.04      264.68     35.53 o 
   7  -2   4     1005.68     1085.05     51.36 o 
   8  -2   4     1344.57     1530.17    117.67 o 
   9  -2   4       42.00      183.91     21.30 o 
  10  -2   4      176.92      268.80     19.18 o 
  11  -2   4      694.40      845.20     55.42 o 
  12  -2   4      407.28      501.05     47.86 o 
 -10  -1   4      108.41       70.44     14.98 o 
  -9  -1   4       22.49        7.51     12.08 o 
  -8  -1   4      143.64      116.80     13.68 o 
  -7  -1   4      413.01      449.21     24.31 o 
  -6  -1   4     1014.97      996.56     37.73 o 
  -5  -1   4      987.94      942.51     34.42 o 
  -4  -1   4     3075.62     3084.29     94.69 o 
  -3  -1   4      705.90      692.31     25.74 o 
  -2  -1   4     7498.77     7992.35    236.14 o 
  -1  -1   4    12843.21    12931.92    440.87 o 
   0  -1   4     7859.92     7839.06    230.54 o 
   1  -1   4     2096.23     1996.14     57.92 o 
   2  -1   4      667.27      758.66     17.17 o 
   3  -1   4       72.61       97.57      7.63 o 
   4  -1   4     2915.21     2816.08     59.80 o 
   5  -1   4     2293.32     2377.88    107.08 o 
   6  -1   4      328.20      356.36     30.26 o 
   7  -1   4     2050.39     2363.24     84.12 o 
   8  -1   4     5244.79     6024.41    445.13 o 
   9  -1   4     3491.88     3658.76    107.57 o 
  10  -1   4     1071.37     1125.34     32.48 o 
  11  -1   4       62.83      141.21     26.82 o 
  12  -1   4      102.67       92.90     28.00 o 
 -10   0   4      145.58      113.12     16.38 o 
  -9   0   4       67.53       62.33     13.42 o 
  -8   0   4       57.90       56.10     13.72 o 
  -7   0   4     2373.91     2278.81     73.91 o 
  -6   0   4     4399.65     4394.43    134.01 o 
  -5   0   4     2379.15     2532.21     62.16 o 
  -4   0   4     1440.45     1278.79     42.63 o 
  -3   0   4     2923.71     2912.26     88.76 o 
  -2   0   4     1716.18     1702.34     53.08 o 
  -1   0   4      395.82      432.72     14.34 o 
   0   0   4     1022.20     1098.80     33.48 o 
   1   0   4      694.87      681.41     43.24 o 
   2   0   4    15770.95    15733.89    379.23 o 
   3   0   4    32212.91    32069.79    770.42 o 
   4   0   4    12959.70    13235.67    320.08 o 
   5   0   4      421.31      436.41     30.56 o 
   7   0   4      120.30      147.52     17.30 o 
  10   0   4      155.20      258.02     21.69 o 
  11   0   4      171.94      134.92     24.50 o 
  12   0   4      355.74      404.30     42.63 o 
 -10   1   4      696.01      636.00     33.88 o 
  -9   1   4      958.32      878.77     37.68 o 
  -8   1   4      770.86      731.24     32.41 o 
  -7   1   4       86.11       67.64     11.44 o 
  -6   1   4       94.57       82.48     10.26 o 
  -5   1   4      721.97      719.07     24.88 o 
  -4   1   4     1023.53     1038.98     27.72 o 
  -3   1   4     8365.80     8490.97    250.56 o 
  -2   1   4    12663.99    13091.52    315.06 o 
  -1   1   4     4016.64     4166.14    100.69 o 
   0   1   4      630.55      694.11     16.40 o 
   1   1   4      452.25      557.56     15.69 o 
   2   1   4      927.81      856.65     38.25 o 
   3   1   4    14447.75    14239.80    627.20 o 
   4   1   4    12706.85    12934.22    311.92 o 
   5   1   4     2264.93     2205.81     53.52 o 
   6   1   4       73.06       71.71      5.62 o 
   7   1   4     2496.86     2715.66     57.53 o 
   8   1   4       39.67       19.37     10.57 o 
   9   1   4     2668.20     3151.33     84.39 o 
  10   1   4     2051.42     2764.16     87.82 o 
  11   1   4     1426.81     1902.46     92.81 o 
  12   1   4      683.97      964.08     99.21 o 
  13   1   4      353.39      459.16     31.48 o 
  -9   2   4        6.98        5.08     15.52 o 
  -8   2   4        0.70       -5.17     11.11 o 
  -7   2   4       42.60       54.11     11.01 o 
  -6   2   4       70.08       71.16     10.17 o 
  -5   2   4        1.75        5.44      5.06 o 
  -4   2   4     1852.72     1855.04     40.39 o 
  -3   2   4     8067.20     8002.58    192.67 o 
  -2   2   4    26376.35    25652.48    615.76 o 
  -1   2   4    22971.23    23228.45    558.01 o 
   0   2   4     2175.02     2206.17     47.57 o 
   1   2   4      507.20      504.01     18.43 o 
   2   2   4       11.92       39.15      7.32 o 
   3   2   4     8786.95     8797.61    187.84 o 
   4   2   4     5887.04     6484.87    159.86 o 
   5   2   4     5751.10     6353.66    153.01 o 
   6   2   4     6599.14     6866.68    165.62 o 
   7   2   4     9283.31     9665.53    198.12 o 
   8   2   4     4047.39     4288.51     89.49 o 
   9   2   4      207.01      257.22     24.91 o 
  11   2   4      633.85     1114.00     42.59 o 
  12   2   4       45.89      121.78     26.69 o 
  13   2   4       44.68       36.69     16.03 o 
  -9   3   4      333.98      291.45     20.56 o 
  -8   3   4     1740.84     1826.12     51.61 o 
  -7   3   4     3178.41     3308.34     87.75 o 
  -6   3   4      690.68      719.13     20.11 o 
  -5   3   4      101.71       86.55      8.44 o 
  -4   3   4      588.06      512.22     14.88 o 
  -3   3   4      318.48      280.78     12.69 o 
  -2   3   4       35.54       20.62      5.04 o 
  -1   3   4       28.57       20.86      3.24 o 
   0   3   4      984.76      950.81     25.15 o 
   1   3   4     7602.97     7103.11    216.57 o 
   2   3   4    11090.05    10907.92    334.77 o 
   3   3   4      266.81      235.14      7.41 o 
   4   3   4     3000.71     3204.59    126.84 o 
   5   3   4    11498.18    12565.38    941.40 o 
   6   3   4     1492.47     1519.18     58.51 o 
   7   3   4      720.67      859.31     68.26 o 
   8   3   4     1163.86     1167.76     35.70 o 
   9   3   4      373.66      345.38     25.21 o 
  10   3   4        8.91      -11.03     10.32 o 
  11   3   4       87.35       92.19     14.02 o 
  12   3   4        1.38       29.74     24.16 o 
  13   3   4      245.57      408.74     45.54 o 
  -9   4   4       21.42        7.17     22.23 o 
  -8   4   4       56.51       49.51     11.03 o 
  -7   4   4      664.43      671.52     25.14 o 
  -6   4   4      343.70      314.60     13.91 o 
  -5   4   4      107.32       81.45      9.21 o 
  -4   4   4     1635.69     1607.42     35.92 o 
  -3   4   4      471.23      470.84     13.72 o 
  -2   4   4      753.46      792.27     27.10 o 
  -1   4   4     1495.97     1438.37     46.76 o 
   0   4   4     3157.87     3139.35     97.55 o 
   1   4   4     2391.30     2304.16     72.42 o 
   2   4   4    14039.99    14440.10    549.41 o 
   3   4   4    14978.44    15706.39    413.08 o 
   4   4   4     2385.79     2428.06     61.35 o 
   5   4   4      996.13     1216.46     35.25 o 
   6   4   4     1214.12     1645.08     52.33 o 
   7   4   4      114.37       74.39      8.75 o 
   8   4   4     3934.82     4201.57    127.41 o 
   9   4   4     3235.13     3414.42    105.81 o 
  10   4   4     1092.72     1110.48     57.83 o 
  11   4   4      668.80      694.83     32.65 o 
  12   4   4      210.63      242.86     23.73 o 
  13   4   4       50.03       66.05     16.14 o 
  -8   5   4        5.63        0.90     20.87 o 
  -7   5   4        1.46       -1.27     12.31 o 
  -6   5   4       47.91       31.64     14.81 o 
  -5   5   4      727.45      731.68     23.12 o 
  -4   5   4     4668.57     4778.77    114.05 o 
  -3   5   4     9065.20     8850.16    252.60 o 
  -2   5   4     8283.59     7940.12    226.83 o 
  -1   5   4       28.67       26.36     11.64 o 
   0   5   4     1206.06     1187.37     39.45 o 
   1   5   4      169.31      186.65     11.86 o 
   2   5   4       88.98       50.62      4.34 o 
   3   5   4     3035.06     2779.25     70.21 o 
   4   5   4     2158.55     1935.93     42.95 o 
   5   5   4     2515.24     2629.54     75.62 o 
   6   5   4     4624.04     8631.01    253.78 o 
   7   5   4     2099.08     3796.48    214.49 o 
   8   5   4       27.36       65.52     23.48 o 
   9   5   4     2879.16     3299.98    102.61 o 
  11   5   4      200.97      177.78     21.56 o 
  12   5   4       27.12        8.91     13.46 o 
  13   5   4       20.49      -15.13     15.51 o 
  -8   6   4      804.41      828.93     55.05 o 
  -7   6   4      424.51      410.53     24.70 o 
  -6   6   4       97.60       82.03     11.80 o 
  -5   6   4        5.86        0.66     10.15 o 
  -4   6   4      112.97      104.97      9.89 o 
  -3   6   4       19.45       29.86      7.97 o 
  -2   6   4      549.73      576.86     22.49 o 
  -1   6   4      109.64       88.07      7.77 o 
   0   6   4     3428.15     3202.60    100.10 o 
   1   6   4     7276.61     6847.21    209.75 o 
   2   6   4      237.48      272.77     11.98 o 
   3   6   4     4564.29     4501.76    112.71 o 
   4   6   4     7063.68     6710.76    167.01 o 
   5   6   4     4640.49     4692.59    101.13 o 
   6   6   4     1226.29     1825.82     85.91 o 
   7   6   4     1041.12     1994.74     63.41 o 
   8   6   4      328.90      521.86     25.66 o 
   9   6   4       12.67      -20.23     13.48 o 
  10   6   4       11.11      -16.65     11.10 o 
  11   6   4        8.93       -6.56     14.57 o 
  12   6   4      506.07      571.66     31.96 o 
  13   6   4      984.90     1078.95     46.36 o 
  -7   7   4      301.46      297.45     23.71 o 
  -6   7   4       12.68       -5.71     10.94 o 
  -5   7   4      293.87      302.38     26.49 o 
  -4   7   4       75.95       69.82      9.71 o 
  -3   7   4     1512.58     1537.86     49.16 o 
  -2   7   4     2039.74     1926.13     59.02 o 
  -1   7   4     4707.85     4488.61    109.84 o 
   0   7   4     6445.69     6194.97    150.38 o 
   1   7   4     6648.04     6387.51    154.70 o 
   2   7   4     8080.01     8026.42    198.83 o 
   3   7   4     2509.39     2509.84     64.85 o 
   4   7   4      554.00      469.71     17.13 o 
   5   7   4      865.32      844.06     32.41 o 
   6   7   4      666.40      686.47     19.63 o 
   7   7   4     3119.82     4659.18    196.56 o 
   8   7   4     3530.30     6975.17    259.07 o 
   9   7   4     1356.47     2690.02     85.55 o 
  10   7   4      220.06      257.09     31.93 o 
  11   7   4       21.54       37.64     16.40 o 
  12   7   4       77.14       65.94     25.34 o 
  -7   8   4      169.45      157.11     16.46 o 
  -6   8   4      386.44      365.37     24.63 o 
  -5   8   4     1594.31     1608.26     73.41 o 
  -4   8   4     2833.04     2889.48    121.31 o 
  -3   8   4      555.23      519.59     34.14 o 
  -2   8   4       95.79       77.29     13.95 o 
  -1   8   4     1556.70     1453.94     39.00 o 
   0   8   4      426.40      385.62     15.66 o 
   1   8   4       65.04       51.10      9.38 o 
   2   8   4      464.13      381.16     19.32 o 
   3   8   4      240.47      243.34     16.64 o 
   4   8   4       65.67       60.47      7.57 o 
   5   8   4      722.04      742.42     24.56 o 
   6   8   4       20.18        4.87      7.36 o 
   7   8   4     1158.50     1262.21     58.40 o 
   8   8   4     3402.67     5180.38    219.16 o 
   9   8   4     2523.52     4497.12    153.20 o 
  10   8   4      254.68      431.18     38.32 o 
  11   8   4        0.49      -13.63     16.50 o 
  12   8   4        0.35       -3.04     14.13 o 
  -6   9   4      140.06      123.76     20.52 o 
  -5   9   4      195.48      176.78     20.68 o 
  -4   9   4      304.78      290.04     28.04 o 
  -3   9   4      229.77      257.49     26.29 o 
  -2   9   4        4.87       19.23     13.46 o 
  -1   9   4      350.18      334.38     15.82 o 
   0   9   4      416.52      374.72     52.90 o 
   1   9   4      485.43      627.21     58.98 o 
   2   9   4     4327.30     4247.08     91.07 o 
   3   9   4     4972.67     5747.21    258.44 o 
   4   9   4     2816.19     3018.58    162.36 o 
   5   9   4     1427.97     1447.32     34.83 o 
   6   9   4      232.63      245.67     13.25 o 
   7   9   4      554.22      630.45     22.30 o 
   8   9   4       16.51      -12.53     13.95 o 
   9   9   4       61.93       49.56     18.99 o 
  10   9   4       13.92       -6.26     25.76 o 
  11   9   4      384.19      608.76     47.57 o 
  -5  10   4        0.71       -2.94     17.07 o 
  -4  10   4      235.27      257.63     29.84 o 
  -3  10   4      984.82      980.73     51.77 o 
  -2  10   4     1208.57     1220.45     59.83 o 
  -1  10   4     1342.98     1356.14     64.87 o 
   0  10   4     1674.16     1671.65     56.10 o 
   1  10   4     1376.42     1467.01     89.08 o 
   2  10   4        1.41        3.97      9.53 o 
   3  10   4      992.68      979.30     25.65 o 
   4  10   4      438.29      468.28     26.02 o 
   5  10   4        0.71        4.16      6.62 o 
   6  10   4      798.79      900.15     28.69 o 
   7  10   4      694.81      785.91     34.77 o 
   8  10   4      140.88      131.18     41.34 o 
   9  10   4        7.62      -20.82     17.59 o 
  10  10   4        9.20      -20.53     13.69 o 
  11  10   4      165.79      173.04     24.82 o 
  -4  11   4       52.90       26.61     18.52 o 
  -3  11   4       98.28       85.92     19.39 o 
  -2  11   4      482.52      457.66     35.29 o 
  -1  11   4      273.48      232.01     27.70 o 
   0  11   4        6.59        8.38     14.87 o 
   1  11   4        1.12       11.89     14.26 o 
   2  11   4       50.33      663.36     41.03 o 
   5  11   4       10.29       38.05      8.00 o 
   6  11   4     1674.50     1682.28     46.94 o 
   7  11   4     2900.49     3131.83    103.99 o 
   8  11   4     1623.57     1798.20     65.31 o 
   9  11   4      220.80      261.46     36.30 o 
  10  11   4        3.38        9.41     23.13 o 
  -2  12   4        3.19        8.09     16.69 o 
  -1  12   4        0.63       -5.21     15.91 o 
   0  12   4      600.34      609.35     40.66 o 
   1  12   4     2402.71     2515.40    109.65 o 
   2  12   4     2908.50     3186.38    135.09 o 
   3  12   4     1262.01     1630.70     75.20 o 
   4  12   4      280.03      480.78     26.33 o 
   5  12   4       25.07       29.27     15.67 o 
   6  12   4       19.68       28.20     20.82 o 
   7  12   4        6.55       -2.24     20.76 o 
   8  12   4       13.20       12.38     23.15 o 
   9  12   4       40.42       36.03     24.73 o 
  -1  13   4      114.57      117.79     21.36 o 
   0  13   4        3.28       -4.24     17.41 o 
   1  13   4       90.84       95.23     21.40 o 
   2  13   4      582.20      628.17     42.66 o 
   3  13   4      356.90      410.02     35.41 o 
   4  13   4        6.55        8.71     16.41 o 
   5  13   4       88.88      159.04     33.61 o 
   3  14   4       88.85       91.09     21.53 o 
   4  14   4      157.49      180.35     24.47 o 
  -4 -11   5      183.83      152.42     28.44 o 
  -3 -11   5        1.20        3.86     23.42 o 
  -2 -11   5       36.38        5.63     22.57 o 
  -1 -11   5        1.73      -31.55     21.03 o 
   0 -11   5      220.48      229.50     26.85 o 
   1 -11   5      479.35      507.17     23.16 o 
   2 -11   5      494.12      516.91     27.38 o 
   3 -11   5      629.96      659.06     31.56 o 
   4 -11   5      820.36      877.56     38.07 o 
  -6 -10   5       48.77       56.83     25.91 o 
  -5 -10   5       49.05       38.85     24.28 o 
  -4 -10   5      181.38      121.59     25.78 o 
  -3 -10   5      644.34      542.47     49.84 o 
  -2 -10   5     1647.18     1588.46     86.79 o 
  -1 -10   5     2452.76     2672.81     69.19 o 
   0 -10   5      679.09      655.91     24.91 o 
   1 -10   5        1.21      -14.16      9.44 o 
   2 -10   5       72.19       49.80     11.14 o 
   3 -10   5       15.18        5.51     10.82 o 
   4 -10   5        6.98        0.12     11.27 o 
   5 -10   5       15.96       14.82     12.16 o 
   6 -10   5       30.04        8.34     12.77 o 
  -7  -9   5      639.57      648.29     53.74 o 
  -6  -9   5      489.70      470.82     48.60 o 
  -5  -9   5      108.70       58.01     23.33 o 
  -4  -9   5       68.55       15.52     21.22 o 
  -3  -9   5      159.41      107.22     23.60 o 
  -2  -9   5      373.25      323.11     36.97 o 
  -1  -9   5     1030.56     1026.69     31.02 o 
   0  -9   5      751.65      735.81     25.04 o 
   1  -9   5       66.62       43.96      9.84 o 
   2  -9   5      154.71      116.83     12.10 o 
   3  -9   5       66.69       57.73     10.81 o 
   4  -9   5      133.79      118.37     13.28 o 
   5  -9   5     1325.78     1328.91     47.27 o 
   6  -9   5     1616.03     1584.17     54.88 o 
   7  -9   5      617.84      587.89     30.16 o 
  -7  -8   5     1256.05     1196.75     71.59 o 
  -6  -8   5     1598.34     1568.59     84.83 o 
  -5  -8   5      877.70      853.54     55.72 o 
  -4  -8   5       43.54       39.55     18.35 o 
  -3  -8   5       60.28       48.69     18.47 o 
  -2  -8   5       11.21        7.76      6.22 o 
  -1  -8   5      746.37      730.09     35.61 o 
   0  -8   5     1888.83     1859.81     48.98 o 
   1  -8   5     2099.56     2137.96     66.38 o 
   2  -8   5     2964.64     2913.52     88.36 o 
   3  -8   5     2775.14     2731.60     83.85 o 
   4  -8   5     1095.92     1041.08     37.75 o 
   5  -8   5       26.66        8.40     10.11 o 
   6  -8   5      492.90      434.32     24.34 o 
   7  -8   5      199.12      177.90     18.23 o 
   8  -8   5        1.23      -15.56     15.84 o 
  -8  -7   5        0.39      -20.58     14.28 o 
  -7  -7   5        1.24      -18.78     18.96 o 
  -6  -7   5       17.62        6.93     17.66 o 
  -5  -7   5      137.63       86.81     20.37 o 
  -4  -7   5     1505.16     1406.17     74.76 o 
  -3  -7   5     3372.28     3287.55    150.38 o 
  -2  -7   5     1682.14     1699.64     54.88 o 
  -1  -7   5        8.73       10.82      5.83 o 
   0  -7   5     1801.61     1706.17     44.74 o 
   1  -7   5     2303.35     2222.28     67.73 o 
   2  -7   5      724.15      690.35     26.72 o 
   3  -7   5        2.29       -3.03      7.79 o 
   4  -7   5       70.64       43.74      9.43 o 
   5  -7   5       61.84       31.31      9.61 o 
   6  -7   5       15.92        3.62      9.47 o 
   7  -7   5       15.69       14.24     10.17 o 
   8  -7   5       76.84       67.55     12.67 o 
   9  -7   5      657.23      632.75     31.03 o 
  -8  -6   5      320.78      316.38     25.76 o 
  -7  -6   5       74.75       66.92     14.60 o 
  -6  -6   5      201.00      181.19     26.02 o 
  -5  -6   5      812.20      752.03     49.56 o 
  -4  -6   5     1217.20     1073.06     60.50 o 
  -3  -6   5     1128.66     1027.41     56.98 o 
  -2  -6   5     2329.68     2329.71     58.30 o 
  -1  -6   5     3715.34     3721.86     90.63 o 
   0  -6   5      288.67      272.24     12.94 o 
   1  -6   5      127.29      106.94      9.75 o 
   2  -6   5       30.62       27.91      6.70 o 
   3  -6   5     1830.91     1766.04     55.11 o 
   4  -6   5     4903.86     4683.00    137.42 o 
   5  -6   5     3942.49     3800.41    113.03 o 
   6  -6   5     1095.16     1051.86     37.48 o 
   7  -6   5      318.92      280.21     18.84 o 
   8  -6   5      272.53      244.53     19.46 o 
   9  -6   5       24.05       39.23     11.95 o 
  10  -6   5       31.24       43.15     13.56 o 
  -9  -5   5      468.49      478.24     30.50 o 
  -8  -5   5     1346.37     1289.57     49.48 o 
  -7  -5   5     1978.28     1948.81     66.52 o 
  -6  -5   5      887.39      832.30     35.12 o 
  -5  -5   5        8.02       -8.14      9.89 o 
  -4  -5   5      373.63      322.45     31.98 o 
  -3  -5   5       91.17       78.35     15.24 o 
  -2  -5   5     1810.30     1822.73     46.10 o 
  -1  -5   5     2099.99     1959.52     49.36 o 
   0  -5   5     2320.67     2270.34     56.55 o 
   1  -5   5     1864.27     1840.42     67.61 o 
   2  -5   5     3232.75     3098.00     78.12 o 
   3  -5   5     1114.82     1085.68     35.63 o 
   4  -5   5      228.44      193.80     14.06 o 
   5  -5   5     3291.83     3194.12     95.32 o 
   6  -5   5     2084.67     1957.47     61.48 o 
   7  -5   5        0.85      -12.87      8.58 o 
   8  -5   5      374.79      339.96     20.41 o 
   9  -5   5      124.00      110.52     12.91 o 
  10  -5   5        2.33        6.06     11.35 o 
  -9  -4   5       12.24      -14.98     13.36 o 
  -8  -4   5       14.15        0.01     12.59 o 
  -7  -4   5       24.71       -0.45     11.56 o 
  -6  -4   5       75.74       73.03     11.96 o 
  -5  -4   5      286.30      270.28     19.63 o 
  -4  -4   5     2765.22     2755.77     86.86 o 
  -3  -4   5     1867.72     1845.01     58.77 o 
  -2  -4   5      440.49      462.38     14.68 o 
  -1  -4   5     7277.47     7154.97    170.15 o 
   0  -4   5     9975.81     9925.71    235.28 o 
   1  -4   5     3475.16     3373.72     80.69 o 
   2  -4   5      422.91      362.65     12.15 o 
   3  -4   5      785.09      759.18     26.24 o 
   4  -4   5     1088.14     1027.58     33.91 o 
   5  -4   5      219.18      188.20     13.43 o 
   6  -4   5      190.25      135.75     11.99 o 
   7  -4   5     1138.29     1000.05     35.17 o 
   8  -4   5     2553.80     2579.50    116.49 o 
   9  -4   5     3689.82     3614.75    108.35 o 
  10  -4   5     1320.10     1208.04     56.16 o 
  11  -4   5       64.25       44.60     16.08 o 
  -9  -3   5      132.73      113.46     16.03 o 
  -8  -3   5        2.59        1.40     12.28 o 
  -7  -3   5      849.24      837.19     35.77 o 
  -6  -3   5     3455.27     3518.57    109.98 o 
  -5  -3   5     2172.35     2213.30     71.57 o 
  -4  -3   5     5867.10     5721.15    172.16 o 
  -3  -3   5     5453.71     5312.28    129.86 o 
  -2  -3   5     3022.61     2879.56     69.82 o 
  -1  -3   5      704.24      747.09     21.98 o 
   0  -3   5      923.76      821.63     22.33 o 
   1  -3   5       97.39       85.23      6.45 o 
   2  -3   5     4729.32     4560.00    108.16 o 
   3  -3   5    13975.62    13251.53    312.16 o 
   4  -3   5     6147.53     6112.77    175.71 o 
   5  -3   5      484.60      455.17     18.71 o 
   6  -3   5       15.47       15.67      6.48 o 
   7  -3   5       29.14       27.50     10.65 o 
   8  -3   5      216.58      110.42     17.32 o 
   9  -3   5      756.62     1076.13     51.83 o 
  10  -3   5      560.21      497.17     54.38 o 
  11  -3   5       35.30       31.62     11.83 o 
  12  -3   5      112.34       91.63     29.61 o 
  -9  -2   5      669.31      615.40     32.04 o 
  -8  -2   5      971.90      868.92     36.99 o 
  -7  -2   5      192.80      138.98     29.48 o 
  -6  -2   5      562.45      521.18     25.90 o 
  -5  -2   5      536.34      496.25     23.92 o 
  -4  -2   5      114.98      105.00     10.09 o 
  -3  -2   5     1568.48     1520.89     49.76 o 
  -2  -2   5     1904.00     1969.19     61.95 o 
  -1  -2   5      763.28      782.82     21.17 o 
   0  -2   5      492.82      496.91     12.78 o 
   1  -2   5      223.38      215.46      8.42 o 
   2  -2   5      154.50      137.65      7.13 o 
   3  -2   5    13190.51    12688.09    265.78 o 
   4  -2   5    13030.85    12410.27    262.54 o 
   5  -2   5     6566.52     6225.75    129.86 o 
   6  -2   5       36.06       46.34      6.00 o 
   7  -2   5      924.49      907.80     42.07 o 
   8  -2   5        6.80        4.86      9.86 o 
   9  -2   5      646.70      668.68     47.31 o 
  10  -2   5      519.95      457.10     22.78 o 
  11  -2   5      556.80      523.00     21.99 o 
  12  -2   5      574.51      694.73     53.62 o 
  -9  -1   5       78.91       58.30     14.00 o 
  -8  -1   5      111.58       78.63     13.27 o 
  -7  -1   5       39.85       26.93     11.20 o 
  -6  -1   5       14.92        7.44      9.52 o 
  -5  -1   5       93.94       60.03      9.56 o 
  -4  -1   5        6.02       -0.04      7.34 o 
  -3  -1   5     3433.14     3527.39    107.32 o 
  -2  -1   5    13724.26    13909.77    410.93 o 
  -1  -1   5    14085.21    13977.21    531.08 o 
   0  -1   5     4070.31     3955.74    235.93 o 
   1  -1   5     1089.26     1042.97     31.71 o 
   2  -1   5     1359.94     1225.74     30.98 o 
   3  -1   5      400.30      357.96     10.00 o 
   4  -1   5     1393.45     1484.17     32.55 o 
   5  -1   5        2.78        1.78      3.88 o 
   6  -1   5      529.11      469.33     18.31 o 
   7  -1   5     5051.99     5225.26    127.14 o 
   8  -1   5     4948.61     5007.94    145.45 o 
   9  -1   5      588.49      686.78     26.20 o 
  10  -1   5      154.21      334.63     40.45 o 
  11  -1   5      395.09      452.50     41.52 o 
  -9   0   5       94.69       70.25     14.26 o 
  -8   0   5      599.51      600.95     29.80 o 
  -7   0   5     1752.24     1773.52     60.15 o 
  -6   0   5     1867.30     1885.55     62.26 o 
  -5   0   5     1294.35     1237.51     42.83 o 
  -4   0   5     1297.07     1229.40     41.80 o 
  -3   0   5     1488.98     1482.47     48.04 o 
  -2   0   5      103.84      158.31     20.87 o 
  -1   0   5     4321.95     4486.32    108.78 o 
   0   0   5      452.48      488.30     26.30 o 
   1   0   5     5422.16     5628.37    184.51 o 
   2   0   5     7516.82     7326.12    176.59 o 
   3   0   5     6017.25     5827.76    140.21 o 
   4   0   5        6.32        9.01      3.11 o 
   5   0   5      768.87      772.95     21.17 o 
   6   0   5      689.66      757.81     22.92 o 
   7   0   5     1173.46     1182.27     38.72 o 
   8   0   5     1988.31     2133.67    110.67 o 
   9   0   5     1745.89     1741.32     95.91 o 
  10   0   5      313.84      277.90     14.84 o 
  11   0   5      128.72      126.69     25.66 o 
  12   0   5      260.68      234.31     31.56 o 
  13   0   5       18.37       47.90     28.20 o 
  -9   1   5      260.10      269.56     24.98 o 
  -8   1   5        1.01        4.98     12.95 o 
  -7   1   5     1097.95     1101.39     41.73 o 
  -6   1   5      833.81      841.30     33.09 o 
  -5   1   5        0.86        0.48      7.64 o 
  -4   1   5      501.46      491.26     21.89 o 
  -3   1   5      844.61      825.70     24.12 o 
  -2   1   5       17.93       20.32      6.02 o 
  -1   1   5      474.59      516.21     23.03 o 
   0   1   5      760.58      729.95     19.48 o 
   1   1   5     1030.33      906.31     26.93 o 
   2   1   5    16868.03    15854.33    485.06 o 
   3   1   5    38370.93    38638.88   1177.96 o 
   4   1   5    10794.62    10262.17    248.73 o 
   5   1   5       61.68       90.83      7.31 o 
   6   1   5      715.42      717.62     23.94 o 
   7   1   5        0.60        5.69      6.43 o 
   8   1   5      683.18      676.57     17.93 o 
   9   1   5     1492.44     1479.96     40.18 o 
  10   1   5     1257.48     1376.52     37.11 o 
  11   1   5      880.40     1323.88    119.31 o 
  12   1   5      953.61     1216.93     68.47 o 
  13   1   5      272.80      333.64     43.39 o 
  -9   2   5      119.06       84.37     12.18 o 
  -8   2   5      116.38       89.81     11.22 o 
  -7   2   5        0.15       -0.68      8.66 o 
  -6   2   5       15.79       16.83      7.78 o 
  -5   2   5       78.87       63.18      5.92 o 
  -4   2   5     4645.50     4637.46     96.66 o 
  -3   2   5    17863.01    17904.50    430.85 o 
  -2   2   5    11528.48    11316.03    271.00 o 
  -1   2   5     4242.95     4103.60     99.44 o 
   0   2   5       32.81       38.04      3.04 o 
   1   2   5       46.36       55.01      4.37 o 
   2   2   5      100.70       76.59      8.17 o 
   3   2   5      366.78      334.32     20.06 o 
   4   2   5       25.83       14.75      6.65 o 
   5   2   5     1554.17     1672.89     61.26 o 
   6   2   5     7745.04     8022.00    170.52 o 
   7   2   5     7097.27     7320.11    135.10 o 
   8   2   5      162.10      157.17     13.81 o 
   9   2   5     2074.02     2132.76     57.16 o 
  10   2   5     2443.48     3339.85    203.36 o 
  11   2   5      725.14     1130.51    183.86 o 
  12   2   5      206.80      916.75     57.03 o 
  13   2   5       32.49       20.30     20.08 o 
  -9   3   5      425.90      442.70     23.80 o 
  -8   3   5     1175.83     1310.50     55.89 o 
  -7   3   5     1032.25     1052.60     32.86 o 
  -6   3   5      531.44      523.43     20.79 o 
  -5   3   5      121.38       87.47      6.59 o 
  -4   3   5       95.82       86.78      6.05 o 
  -3   3   5     1768.10     1785.58     45.87 o 
  -2   3   5     4936.84     4958.83    120.24 o 
  -1   3   5      890.98      873.22     23.44 o 
   0   3   5     3771.05     3855.97     82.38 o 
   1   3   5     4674.23     4651.03    143.14 o 
   2   3   5     1946.75     1878.80     59.63 o 
   3   3   5     3262.24     3168.85     98.57 o 
   4   3   5    10963.09    11092.94    234.80 o 
   5   3   5     7444.39     7639.22    183.63 o 
   6   3   5     4943.87     4899.45    105.05 o 
   7   3   5     4378.83     4298.46    105.36 o 
   8   3   5     3322.15     3314.12     82.56 o 
   9   3   5      130.60       87.93      8.17 o 
  10   3   5      335.09      358.84     32.35 o 
  11   3   5       84.59       60.04     15.81 o 
  12   3   5      159.75      388.58     30.83 o 
  13   3   5      554.13      769.93     38.26 o 
  -8   4   5      822.54      885.21     32.40 o 
  -7   4   5     1076.83     1113.28     34.33 o 
  -6   4   5      458.38      489.12     20.42 o 
  -5   4   5      111.36       94.56      7.70 o 
  -4   4   5       22.62       21.30      5.27 o 
  -3   4   5      773.34      686.60     18.12 o 
  -2   4   5      921.31      860.21     24.10 o 
  -1   4   5     1910.65     1862.79     56.92 o 
   0   4   5     3610.37     3613.05     89.86 o 
   1   4   5    13577.45    12976.68    397.11 o 
   2   4   5    17372.84    17176.73    526.19 o 
   3   4   5     2571.39     2553.08     80.57 o 
   4   4   5       19.46       30.52      3.21 o 
   5   4   5      728.00      646.87     23.94 o 
   6   4   5       13.30       21.91      5.07 o 
   7   4   5     1295.52     1412.10     47.23 o 
   8   4   5     1060.65     1104.83     55.22 o 
   9   4   5      513.45      498.51     18.83 o 
  10   4   5      203.38      182.47     15.07 o 
  11   4   5      509.54      607.82     68.05 o 
  13   4   5      127.02      776.00     50.02 o 
  -8   5   5        0.41      -14.75     20.50 o 
  -7   5   5       11.82        4.65     12.61 o 
  -6   5   5      137.22       95.45      9.72 o 
  -5   5   5     1635.15     1643.14     43.45 o 
  -4   5   5     4438.66     4439.51    106.71 o 
  -3   5   5     3134.14     3125.42     75.99 o 
  -2   5   5     1010.76      936.31     25.99 o 
  -1   5   5      490.36      424.53     30.11 o 
   0   5   5      459.02      448.46     20.18 o 
   1   5   5        3.01        9.59      5.59 o 
   2   5   5      349.91      396.40     25.15 o 
   3   5   5     3692.21     3997.66    100.03 o 
   4   5   5        8.11       10.57      4.02 o 
   5   5   5     3557.07     3673.91    132.87 o 
   6   5   5     1472.59     1667.27     61.41 o 
   7   5   5       81.21       78.27      6.87 o 
   8   5   5     3050.19     4076.68    196.73 o 
   9   5   5     4310.20     5075.17    153.61 o 
  10   5   5     1425.19     1644.19     56.39 o 
  11   5   5      292.33      358.94     63.47 o 
  12   5   5       18.11       -6.45     12.79 o 
  13   5   5       17.45      -21.72     14.48 o 
  -7   6   5        9.12       -7.89     19.25 o 
  -6   6   5        0.05       -5.14     10.20 o 
  -5   6   5      227.97      185.26     12.22 o 
  -4   6   5     2450.37     2424.17     60.89 o 
  -3   6   5     2349.49     2356.35     58.79 o 
  -2   6   5     1512.13     1480.21     46.71 o 
  -1   6   5      405.21      337.95     28.80 o 
   0   6   5     2248.74     2088.03     67.20 o 
   1   6   5      114.08      108.84      8.74 o 
   2   6   5     3037.50     2846.43     73.52 o 
   3   6   5     9243.79     8918.70    220.27 o 
   4   6   5     7173.89     7107.97    176.28 o 
   5   6   5     4023.80     3838.24     88.05 o 
   6   6   5     3979.95     4401.38    201.17 o 
   7   6   5     3217.47     5239.45    128.23 o 
   8   6   5       57.43       37.73     10.31 o 
   9   6   5      554.30      822.28     64.07 o 
  10   6   5       77.69       92.64     21.04 o 
  11   6   5      167.14      144.44     19.58 o 
  12   6   5      796.73     1072.89    149.26 o 
  13   6   5      584.73      612.13     47.60 o 
  -7   7   5      144.40      115.17     24.65 o 
  -6   7   5        5.73       -7.21     11.14 o 
  -5   7   5        0.04       -0.49     10.13 o 
  -4   7   5      208.88      230.49     15.29 o 
  -3   7   5     1043.26      962.75     34.09 o 
  -2   7   5     1249.12     1005.44    116.37 o 
  -1   7   5     3717.21     3416.44     85.01 o 
   0   7   5     8523.44     8031.24    194.13 o 
   1   7   5     7127.47     6682.50    205.47 o 
   2   7   5      739.55      640.86     33.90 o 
   3   7   5     1125.51     1124.10     33.88 o 
   4   7   5     2267.25     2127.13     55.65 o 
   5   7   5      793.69      743.32     23.46 o 
   6   7   5      977.84      940.98     24.20 o 
   7   7   5      450.89      525.90     29.22 o 
   8   7   5       52.53       46.46     12.27 o 
   9   7   5       39.56        6.46     11.95 o 
  10   7   5        4.79       -8.96     11.98 o 
  12   7   5      667.35     1047.31    178.37 o 
  -6   8   5      339.16      322.89     31.82 o 
  -5   8   5      959.33      931.47     49.10 o 
  -4   8   5      424.67      418.12     31.67 o 
  -3   8   5      250.77      199.59     25.00 o 
  -2   8   5     1734.23     1590.06     59.16 o 
  -1   8   5     1015.28      885.60     26.69 o 
   0   8   5      956.92      839.87     25.65 o 
   1   8   5     1360.65     1332.28     36.48 o 
   2   8   5      793.04      790.50     42.95 o 
   3   8   5       38.81       35.82      6.89 o 
   4   8   5       94.08       93.62      7.77 o 
   5   8   5      108.88      108.19      8.36 o 
   6   8   5     2005.34     2021.43     54.54 o 
   7   8   5     4682.96     5001.99    108.71 o 
   8   8   5     4489.17     5910.79    697.07 o 
   9   8   5     1258.86     2511.39    136.13 o 
  10   8   5       96.81      214.60     21.74 o 
  11   8   5       25.15       34.74     13.32 o 
  12   8   5        9.22       -7.94     18.16 o 
  -5   9   5      821.17      858.95     49.14 o 
  -4   9   5     1001.33      956.69     50.44 o 
  -3   9   5      597.89      645.31     39.92 o 
  -2   9   5        8.09        8.81     13.22 o 
  -1   9   5       73.67       35.32      7.76 o 
   0   9   5      138.17      134.46     15.28 o 
   1   9   5     2615.47     2631.81     67.41 o 
   2   9   5     4367.92     4188.11    103.91 o 
   3   9   5     1913.66     1833.67     50.48 o 
   4   9   5     1103.71     1098.39     32.81 o 
   5   9   5     1557.53     1522.64     42.64 o 
   6   9   5      117.92      128.79     10.19 o 
   7   9   5      157.68      135.57     36.38 o 
   8   9   5      628.95      637.83     52.09 o 
   9   9   5      288.05      429.87     26.00 o 
  10   9   5       18.09       14.90     12.56 o 
  11   9   5      369.47      717.89     55.15 o 
  12   9   5      178.52      326.74     38.61 o 
  -4  10   5       23.31       34.62     17.36 o 
  -3  10   5      125.47       97.37     18.48 o 
  -2  10   5      338.41      342.98     32.02 o 
  -1  10   5      628.73      581.17     37.82 o 
   0  10   5      312.89      270.53     20.27 o 
   1  10   5       10.30        8.76     14.64 o 
   2  10   5     1808.60     1752.23     47.32 o 
   3  10   5     2694.51     2687.09     68.92 o 
   4  10   5      525.52      487.80     36.04 o 
   5  10   5        5.06      -10.70      8.20 o 
   6  10   5       21.47       21.65     12.24 o 
   7  10   5       16.07       10.22      9.27 o 
   8  10   5       26.71       22.83     20.43 o 
   9  10   5       27.45       34.15     21.78 o 
  10  10   5      169.85      204.94     31.37 o 
  11  10   5      679.74     1035.59     68.33 o 
  -3  11   5      748.64      837.23     49.47 o 
  -2  11   5      567.28      541.24     38.38 o 
  -1  11   5      517.05      510.61     37.49 o 
   0  11   5      311.35      299.79     29.35 o 
   1  11   5      313.07      311.97     28.77 o 
   2  11   5       10.44       17.03      8.58 o 
   3  11   5       16.40       12.83      8.68 o 
   4  11   5       12.18       18.51      8.83 o 
   5  11   5      749.99      769.29     26.53 o 
   6  11   5     2851.41     3656.74    120.58 o 
   7  11   5     2249.83     2787.25    136.81 o 
   8  11   5      468.88      561.19     45.33 o 
   9  11   5        4.50       18.70     22.21 o 
  10  11   5        5.90       15.52     24.46 o 
  -2  12   5       43.11       41.28     18.56 o 
  -1  12   5       47.78       50.72     18.14 o 
   0  12   5      702.70      743.58     46.00 o 
   1  12   5      943.07      940.93     52.15 o 
   2  12   5      665.09      690.76     43.50 o 
   3  12   5      210.31      265.33     22.17 o 
   4  12   5       26.15       20.82     15.76 o 
   5  12   5       36.13       21.56     10.87 o 
   6  12   5      398.25      366.55     23.80 o 
   7  12   5      668.91      641.00     47.97 o 
   8  12   5      327.69      334.76     37.28 o 
   9  12   5       27.47       62.26     25.13 o 
   0  13   5      256.18      249.99     33.65 o 
   1  13   5     1249.24     1391.24     70.34 o 
   2  13   5     1304.61     1450.81     71.93 o 
   3  13   5      303.89      317.25     32.83 o 
   4  13   5        7.04       -9.08     16.28 o 
   5  13   5        2.15       16.96     10.49 o 
   6  13   5       10.53       28.08     12.88 o 
   7  13   5      119.25      130.15     25.62 o 
   8  13   5      240.95      392.55     40.90 o 
  -2 -11   6        1.04      -12.90     23.33 o 
  -1 -11   6       43.55       28.21     24.26 o 
   0 -11   6      122.78      130.16     12.01 o 
   1 -11   6      248.57      251.35     22.61 o 
   2 -11   6      430.35      493.19     27.18 o 
   3 -11   6      705.11      762.16     34.08 o 
  -4 -10   6      103.55       43.43     24.98 o 
  -3 -10   6      622.05      614.89     53.46 o 
  -2 -10   6      648.26      652.28     53.97 o 
  -1 -10   6      324.43      289.10     42.45 o 
   0 -10   6        1.39      -17.69     12.10 o 
   1 -10   6      209.52      195.74     14.26 o 
   2 -10   6      212.92      215.42     24.28 o 
   3 -10   6      265.52      263.67     21.07 o 
   4 -10   6      280.22      271.73     22.00 o 
   5 -10   6      128.82       98.65     14.62 o 
  -6  -9   6        4.94       24.29     24.59 o 
  -5  -9   6       52.97       35.41     23.80 o 
  -4  -9   6      295.20      202.33     28.65 o 
  -3  -9   6     1050.45      950.86     62.05 o 
  -2  -9   6     2205.83     2110.87    106.53 o 
  -1  -9   6     2175.76     2281.01     59.57 o 
   0  -9   6      597.06      560.39     22.18 o 
   1  -9   6        0.88      -22.52     15.01 o 
   2  -9   6        8.12       -6.11      8.82 o 
   3  -9   6      302.08      278.79     19.89 o 
   4  -9   6      775.42      773.66     32.11 o 
   5  -9   6      819.04      836.41     34.61 o 
   6  -9   6      746.27      685.37     31.56 o 
   7  -9   6      446.50      435.73     27.69 o 
  -7  -8   6     1123.81     1116.16     69.93 o 
  -6  -8   6      783.38      759.34     56.41 o 
  -5  -8   6      200.09      162.33     26.08 o 
  -4  -8   6        3.08       20.71     19.42 o 
  -3  -8   6        4.21       -8.87     17.52 o 
  -2  -8   6      186.98      120.49     22.66 o 
  -1  -8   6       45.65       45.23     11.20 o 
   0  -8   6      120.65      120.99     17.57 o 
   1  -8   6      780.20      836.73     31.01 o 
   2  -8   6     1515.83     1520.69     49.85 o 
   3  -8   6      697.14      692.68     28.44 o 
   4  -8   6       46.63       28.29      9.64 o 
   5  -8   6     1457.82     1402.26     48.24 o 
   6  -8   6     1287.63     1241.01     44.78 o 
   7  -8   6      239.02      223.48     19.97 o 
   8  -8   6       15.70        1.53     12.82 o 
  -7  -7   6      205.70      156.42     26.96 o 
  -6  -7   6      222.92      204.94     26.68 o 
  -5  -7   6        9.18       32.82     19.59 o 
  -4  -7   6      520.37      463.82     42.18 o 
  -3  -7   6      588.72      462.74     40.97 o 
  -2  -7   6        0.10      -11.45     16.24 o 
  -1  -7   6     1380.42     1315.57     40.38 o 
   0  -7   6     4031.53     3898.17     95.57 o 
   1  -7   6     2017.74     1972.80     61.09 o 
   2  -7   6     1546.91     1487.16     48.22 o 
   3  -7   6     1336.77     1245.83     42.11 o 
   4  -7   6      771.51      706.54     28.22 o 
   5  -7   6       61.72       36.82      9.61 o 
   6  -7   6       95.61       65.14     10.96 o 
   7  -7   6       23.89        6.75     10.80 o 
   8  -7   6      621.50      595.95     29.53 o 
   9  -7   6     1060.35     1076.82     42.23 o 
  -8  -6   6        1.71       -4.15     14.65 o 
  -7  -6   6      126.86      144.22     17.34 o 
  -6  -6   6      525.97      521.61     43.89 o 
  -5  -6   6      784.55      745.94     51.06 o 
  -4  -6   6     1863.62     1797.48     89.99 o 
  -3  -6   6     3580.58     3428.01    155.55 o 
  -2  -6   6     2402.89     2534.72     63.31 o 
  -1  -6   6      180.78      173.44     11.10 o 
   0  -6   6      418.55      370.22     14.98 o 
   1  -6   6      465.98      452.00     19.32 o 
   2  -6   6      232.45      190.78     13.96 o 
   3  -6   6     2740.27     2673.95     80.85 o 
   4  -6   6     1703.28     1590.39     51.01 o 
   5  -6   6      438.15      405.06     20.19 o 
   6  -6   6       68.48       59.72      9.94 o 
   7  -6   6        5.66       12.40      9.42 o 
   8  -6   6        7.91        7.53     10.51 o 
   9  -6   6      481.08      464.94     26.17 o 
  10  -6   6      510.26      490.95     28.24 o 
  -8  -5   6      941.83     1012.44     43.29 o 
  -7  -5   6      441.61      444.82     27.47 o 
  -6  -5   6       63.83       47.72     13.00 o 
  -5  -5   6       45.81       26.31     16.83 o 
  -4  -5   6      193.13      169.69     21.14 o 
  -3  -5   6      101.92       81.08     16.60 o 
  -2  -5   6      230.09      235.40     11.37 o 
  -1  -5   6       90.54       92.34      6.53 o 
   0  -5   6      235.10      220.24     11.52 o 
   1  -5   6     1137.29     1091.57     36.07 o 
   2  -5   6      285.60      287.47     15.19 o 
   3  -5   6     1062.57     1025.53     34.51 o 
   4  -5   6     4481.26     4451.71    130.57 o 
   5  -5   6     3187.86     3043.34     91.39 o 
   6  -5   6      635.43      617.72     25.92 o 
   7  -5   6       10.72       12.83      9.11 o 
   8  -5   6       13.74        1.96      9.50 o 
   9  -5   6       35.38       45.62     11.42 o 
  10  -5   6       17.02        9.80     11.96 o 
  -8  -4   6      356.31      351.20     26.58 o 
  -7  -4   6      305.90      282.68     23.50 o 
  -6  -4   6       42.40       32.42     11.84 o 
  -5  -4   6       28.32       11.71     10.41 o 
  -4  -4   6      450.11      424.02     23.45 o 
  -3  -4   6      495.51      456.48     35.11 o 
  -2  -4   6     3157.83     3067.41     74.61 o 
  -1  -4   6     7902.66     8036.27    190.79 o 
   0  -4   6     7156.20     7284.51    173.31 o 
   1  -4   6     4460.01     4372.01    104.16 o 
   2  -4   6     5143.63     5237.84    124.27 o 
   3  -4   6     1222.78     1180.47     30.54 o 
   4  -4   6      112.10      112.89     10.11 o 
   5  -4   6      519.89      432.19     19.34 o 
   6  -4   6        4.95      -10.50      7.00 o 
   7  -4   6     2733.86     2492.13     76.43 o 
   8  -4   6     3041.23     2936.72     89.25 o 
   9  -4   6     1291.29     1214.53     42.53 o 
  10  -4   6       79.19       60.65     12.06 o 
  11  -4   6       20.19       12.20     11.55 o 
  -9  -3   6        6.74       -5.12     14.12 o 
  -8  -3   6       89.90       91.48     22.12 o 
  -7  -3   6      597.03      597.88     38.99 o 
  -6  -3   6     2166.31     2134.03     70.77 o 
  -5  -3   6     2199.65     2065.31     67.82 o 
  -4  -3   6     3398.41     3315.64    102.96 o 
  -3  -3   6     2150.54     2153.70     68.91 o 
  -2  -3   6       76.35       82.09      7.48 o 
  -1  -3   6     3045.20     3088.14     75.23 o 
   0  -3   6     1418.01     1351.39     30.24 o 
   1  -3   6       31.09       14.70      3.86 o 
   2  -3   6     2206.57     2124.02     51.94 o 
   3  -3   6     3140.51     3188.48     76.81 o 
   4  -3   6        2.57        5.31      3.53 o 
   5  -3   6       27.19       15.37      6.02 o 
   6  -3   6       99.31       94.71      8.72 o 
   7  -3   6     1067.31      986.55     34.22 o 
   8  -3   6     2742.95     2625.06     80.00 o 
   9  -3   6     2987.00     2725.84    222.07 o 
  10  -3   6      572.20      447.25     30.81 o 
  11  -3   6        0.38      -16.95     13.59 o 
  -9  -2   6      303.91      318.73     26.42 o 
  -8  -2   6       42.56       32.40     12.98 o 
  -7  -2   6      589.59      597.66     29.96 o 
  -6  -2   6     1511.56     1492.59     52.60 o 
  -5  -2   6      519.49      490.99     24.89 o 
  -4  -2   6      228.09      211.20     17.26 o 
  -3  -2   6       57.25       62.16     14.60 o 
  -2  -2   6      138.00      157.61     20.10 o 
  -1  -2   6       13.72       17.52      9.07 o 
   0  -2   6      120.65      132.02      7.14 o 
   1  -2   6     1107.98     1214.06     27.16 o 
   2  -2   6     8075.40     8032.90    189.17 o 
   3  -2   6    25900.42    25442.07    600.09 o 
   4  -2   6     9443.27     9281.14    193.12 o 
   5  -2   6     1346.08     1290.05     28.92 o 
   6  -2   6        6.33        7.09      4.48 o 
   7  -2   6       74.19       63.95      8.02 o 
   8  -2   6      372.28      335.00     23.76 o 
   9  -2   6      163.94      124.15     15.41 o 
  10  -2   6       49.66       35.80     29.72 o 
  11  -2   6      232.08      224.85     21.63 o 
  12  -2   6      742.08      771.05     55.59 o 
  -9  -1   6      379.31      374.74     27.56 o 
  -8  -1   6      339.67      312.79     24.13 o 
  -7  -1   6       14.90        0.62     11.26 o 
  -6  -1   6      157.30       93.44     12.60 o 
  -5  -1   6       46.25       35.69      9.72 o 
  -4  -1   6     1764.42     1844.20     60.07 o 
  -3  -1   6     9105.84     9268.53    274.64 o 
  -2  -1   6     9801.53     9828.46    290.27 o 
  -1  -1   6     4284.38     4232.09    127.44 o 
   0  -1   6       41.49       30.84      5.29 o 
   1  -1   6      874.89      868.00     23.07 o 
   2  -1   6     1103.50     1152.60     35.27 o 
   3  -1   6     2465.65     2649.20     56.53 o 
   4  -1   6     2001.96     1903.57     41.45 o 
   5  -1   6      584.38      514.87     13.90 o 
   6  -1   6     1602.83     1555.07     34.71 o 
   7  -1   6     4012.00     4049.16    121.13 o 
   8  -1   6      773.39      726.29     26.78 o 
   9  -1   6      343.15      342.61     18.30 o 
  10  -1   6     1312.87     1297.21     43.35 o 
  11  -1   6      426.79      458.23     19.75 o 
  12  -1   6      419.62      571.45     48.68 o 
  -9   0   6      123.01      110.72     16.41 o 
  -8   0   6      230.12      244.15     23.11 o 
  -7   0   6      502.61      455.62     25.55 o 
  -6   0   6      864.78      875.12     34.81 o 
  -5   0   6     1314.15     1230.13     43.40 o 
  -4   0   6      637.21      588.46     25.15 o 
  -3   0   6     1022.98     1101.06     38.14 o 
  -2   0   6     4598.84     4747.35    115.82 o 
  -1   0   6     6011.75     6144.42    148.51 o 
   0   0   6        2.05       -5.16      4.45 o 
   1   0   6     3479.04     3767.32    112.91 o 
   2   0   6     1836.91     1975.75     58.29 o 
   3   0   6      191.23      167.15      8.39 o 
   4   0   6     1956.41     2081.81     51.73 o 
   5   0   6      901.55      864.94     20.58 o 
   6   0   6     2194.67     2078.74     52.23 o 
   7   0   6     5795.03     5706.26    119.98 o 
   8   0   6     5957.20     6021.81    150.88 o 
   9   0   6     1047.88     1153.86     76.17 o 
  11   0   6      103.56      111.62     11.19 o 
  12   0   6       41.13       16.02     25.22 o 
  13   0   6      144.07      107.33     30.65 o 
  -9   1   6        2.83       -9.00     10.93 o 
  -8   1   6      660.48      695.24     26.84 o 
  -7   1   6     1724.90     1787.85     49.65 o 
  -6   1   6     1489.82     1551.46     43.34 o 
  -5   1   6      748.83      663.78     22.84 o 
  -4   1   6      494.26      437.21     17.48 o 
  -3   1   6      496.89      447.27     16.76 o 
  -2   1   6      337.83      353.15     13.70 o 
  -1   1   6      479.10      496.52     15.74 o 
   0   1   6     2633.95     2764.23     67.73 o 
   1   1   6    14645.07    14577.03    361.89 o 
   2   1   6    27008.96    27740.26    684.71 o 
   3   1   6    17996.44    17391.68    757.10 o 
   4   1   6     1647.70     1600.76     40.93 o 
   5   1   6       78.66       80.66      5.35 o 
   6   1   6       67.62       79.95      8.40 o 
   7   1   6      154.72      130.14      9.87 o 
   8   1   6        1.77      -10.00      6.67 o 
   9   1   6        9.98       -1.84      9.31 o 
  10   1   6      514.68      533.93     22.50 o 
  11   1   6      760.82     1062.14     57.99 o 
  13   1   6        1.51      125.16     31.25 o 
  -8   2   6        2.66       -3.65      9.99 o 
  -7   2   6       45.75       38.11      9.91 o 
  -6   2   6      147.28      132.01     10.59 o 
  -5   2   6     1041.72      975.39     29.60 o 
  -4   2   6     3850.97     3778.03     93.79 o 
  -3   2   6     5170.10     5365.67    130.79 o 
  -2   2   6     2655.18     2630.28     65.50 o 
  -1   2   6      111.15      119.17     14.47 o 
   0   2   6       38.35       33.00      3.54 o 
   1   2   6      190.42      210.01      8.95 o 
   2   2   6     5361.64     5458.38    167.12 o 
   3   2   6     5946.60     5740.69    176.21 o 
   4   2   6     1205.78     1290.99     81.93 o 
   5   2   6     1163.01     1244.06     97.33 o 
   6   2   6     3277.58     3338.82    104.71 o 
   7   2   6       54.47       39.42     15.92 o 
   8   2   6     2214.93     2113.24     49.23 o 
   9   2   6     3959.83     3954.89     86.87 o 
  10   2   6     2165.88     2231.53     64.56 o 
  11   2   6      955.24     1374.30    213.30 o 
  12   2   6      846.52     1004.96    117.74 o 
  13   2   6      177.53      147.88     29.79 o 
  -8   3   6       95.54       89.86     11.95 o 
  -7   3   6      140.29      116.12     11.33 o 
  -6   3   6       17.79       12.73      8.36 o 
  -5   3   6      256.54      225.75     12.41 o 
  -4   3   6     1682.35     1655.97     37.40 o 
  -3   3   6     7977.18     8159.94    197.11 o 
  -2   3   6     6740.65     6889.33    166.35 o 
  -1   3   6      732.46      750.63     28.04 o 
   0   3   6       22.26       19.86      5.44 o 
   1   3   6       15.20       26.14      5.57 o 
   2   3   6     3878.50     3623.27    112.51 o 
   3   3   6     3573.06     3261.73    101.74 o 
   4   3   6     4709.38     4395.82    111.91 o 
   5   3   6     6077.90     5565.17    237.15 o 
   6   3   6     8596.92     8821.43    187.24 o 
   7   3   6     5878.54     5817.11    124.65 o 
   8   3   6      868.97      890.76     26.34 o 
   9   3   6      790.13      748.52     33.67 o 
  10   3   6      895.25      848.80     27.06 o 
  11   3   6        0.02        1.73     13.44 o 
  12   3   6      355.77      405.65     73.67 o 
  13   3   6      261.89      202.84     25.69 o 
  -8   4   6      900.98     1004.23     45.01 o 
  -7   4   6      548.75      569.84     23.82 o 
  -6   4   6      325.00      264.64     17.19 o 
  -5   4   6      147.94       97.23      7.69 o 
  -4   4   6        4.05       -1.68      5.75 o 
  -3   4   6       62.49       38.81      6.34 o 
  -2   4   6        3.98       -6.12      4.65 o 
  -1   4   6      768.95      685.06     24.70 o 
   0   4   6     8301.73     7927.78    194.25 o 
   1   4   6    11741.74    11364.23    348.25 o 
   2   4   6     2839.19     2699.34     85.19 o 
   3   4   6      765.45      740.67     27.18 o 
   4   4   6     6912.30     6852.83    210.56 o 
   5   4   6      791.31      760.39     18.82 o 
   6   4   6       85.02      108.13      7.06 o 
   7   4   6      106.79       98.04      9.29 o 
   8   4   6      216.84      185.32     12.27 o 
  10   4   6       88.64       85.06     11.81 o 
  11   4   6        7.24        4.63     10.86 o 
  13   4   6      990.09     1982.04    113.12 o 
  -7   5   6       25.17       28.74     13.56 o 
  -6   5   6      126.30       80.59     13.31 o 
  -5   5   6     1433.09     1449.03     39.69 o 
  -4   5   6      644.35      658.56     22.46 o 
  -3   5   6       95.10       85.34      7.93 o 
  -2   5   6      442.85      432.46     29.50 o 
  -1   5   6      811.00      766.53     26.94 o 
   0   5   6     1826.08     1861.31     48.12 o 
   1   5   6     4645.88     4583.53    142.10 o 
   2   5   6     6009.30     5596.20    172.48 o 
   3   5   6     1785.49     1737.81     56.90 o 
   4   5   6      413.72      433.76     20.24 o 
   5   5   6     1788.43     1784.52     39.90 o 
   6   5   6      225.60      192.66     17.76 o 
   7   5   6     4115.62     4519.85    159.84 o 
   8   5   6     3729.60     4116.95    117.86 o 
   9   5   6     1492.81     1554.78     43.95 o 
  10   5   6      505.29      518.18     26.38 o 
  11   5   6      277.54      328.59     23.98 o 
  12   5   6       68.44       76.46     15.59 o 
  -6   6   6      212.38      198.17     21.18 o 
  -5   6   6     1311.62     1390.90     39.05 o 
  -4   6   6     3378.47     3364.10     82.67 o 
  -3   6   6     2556.31     2458.30     61.42 o 
  -2   6   6       39.98       35.10      9.24 o 
  -1   6   6       30.40       18.23     14.41 o 
   0   6   6       22.92       11.98      7.44 o 
   1   6   6      943.01      858.56     31.81 o 
   2   6   6     2807.72     2447.25     78.27 o 
   3   6   6     1148.95      966.79     34.86 o 
   4   6   6     2681.77     2756.31     70.23 o 
   5   6   6     6828.39     6883.94    181.09 o 
   6   6   6     3673.31     3764.89     88.33 o 
   7   6   6      211.20      225.92     12.13 o 
   8   6   6     1428.67     1829.33     48.59 o 
   9   6   6     1785.55     2295.42    129.45 o 
  10   6   6       86.74       78.62     12.44 o 
  11   6   6      199.72      210.20     19.66 o 
  12   6   6      167.52      174.86     24.84 o 
  13   6   6       80.73       71.65     34.58 o 
  -6   7   6        0.57       -8.10     14.54 o 
  -5   7   6        0.47       -3.67     10.10 o 
  -4   7   6        0.48        5.15      9.40 o 
  -3   7   6        7.60        8.71      8.82 o 
  -2   7   6      280.59      266.31     18.04 o 
  -1   7   6     1566.26     1397.60     38.29 o 
   0   7   6     4260.40     3809.73    119.45 o 
   1   7   6      172.38      129.58     11.21 o 
   2   7   6     2487.15     2328.52     75.24 o 
   3   7   6     5596.99     5173.63    160.55 o 
   4   7   6     4007.41     3745.32    105.47 o 
   5   7   6     1426.66     1358.41     57.15 o 
   6   7   6      164.75      127.70     12.45 o 
   7   7   6       92.29       73.22      9.11 o 
   8   7   6       10.66       -6.91     10.54 o 
   9   7   6       85.20       75.80     15.81 o 
  10   7   6       16.73        4.27      9.63 o 
  11   7   6     1105.80     1460.58     67.69 o 
  12   7   6     1734.45     2244.48     88.45 o 
  -6   8   6      200.18      241.74     30.99 o 
  -5   8   6       59.15       63.07     16.77 o 
  -4   8   6       76.33       75.63     17.33 o 
  -3   8   6      946.41      906.78     42.82 o 
  -2   8   6     2342.55     2241.42     69.37 o 
  -1   8   6     1437.49     1297.78     36.40 o 
   0   8   6     1920.40     1854.50     48.92 o 
   1   8   6     2138.47     1926.31     63.95 o 
   2   8   6      288.71      222.11     17.39 o 
   3   8   6      375.79      335.62     19.51 o 
   4   8   6       84.86       82.01     14.78 o 
   5   8   6      955.89      947.40     36.45 o 
   6   8   6     4147.26     3998.65    126.98 o 
   7   8   6     4035.86     4156.67    132.16 o 
   8   8   6     1220.90     1414.98     95.80 o 
   9   8   6      321.96      465.50     97.57 o 
  10   8   6       48.99       72.88     13.61 o 
  11   8   6       13.21       -4.35     24.36 o 
  12   8   6       93.97       98.37     32.27 o 
  -5   9   6      868.50      936.06     51.99 o 
  -4   9   6      472.45      459.35     34.79 o 
  -3   9   6        6.90        0.78     14.84 o 
  -2   9   6      123.06       90.59     11.47 o 
  -1   9   6        0.43      -11.28      7.52 o 
   0   9   6      351.22      338.83     16.88 o 
   1   9   6      758.39      706.28     30.48 o 
   2   9   6      696.81      654.33     28.71 o 
   3   9   6      311.81      293.98     19.92 o 
   4   9   6      339.26      308.10     20.28 o 
   5   9   6      162.32      163.27     14.96 o 
   6   9   6      625.36      551.52     27.52 o 
   7   9   6     3427.12     3344.68    108.83 o 
   8   9   6     1673.49     1701.88     61.39 o 
   9   9   6      213.43      222.01     30.97 o 
  10   9   6        4.60        3.70     20.72 o 
  11   9   6       20.73       30.34     25.37 o 
  12   9   6        1.46       25.39     28.44 o 
  -4  10   6       48.90       50.43     18.10 o 
  -3  10   6       12.80       20.48     16.74 o 
  -2  10   6      250.43      260.15     29.42 o 
  -1  10   6      293.39      253.30     28.41 o 
   0  10   6      139.66      121.15     11.56 o 
   1  10   6     1638.51     1678.51     50.79 o 
   2  10   6     2990.24     2928.73     75.12 o 
   3  10   6     1748.74     1715.06     61.60 o 
   4  10   6      366.55      347.09     22.50 o 
   5  10   6      174.77      166.14     15.50 o 
   6  10   6      188.08      161.74     16.16 o 
   7  10   6        3.91      -10.49     12.57 o 
   8  10   6       36.47        3.58     20.99 o 
   9  10   6       24.95       35.31     21.49 o 
  10  10   6      559.17      581.05     46.97 o 
  11  10   6     1049.75     1694.72     95.14 o 
  -3  11   6      722.05      757.12     46.94 o 
  -2  11   6      757.35      724.00     46.59 o 
  -1  11   6     1075.16     1075.31     56.75 o 
   0  11   6      811.88      780.64     45.45 o 
   1  11   6       30.19        5.42      8.85 o 
   2  11   6      241.38      231.47     16.49 o 
   3  11   6      178.65      138.24     13.76 o 
   4  11   6      188.86      159.64     11.81 o 
   5  11   6     1205.56     1242.29     36.83 o 
   6  11   6     1489.56     1819.50    251.45 o 
   7  11   6      444.37      593.45     44.98 o 
   8  11   6        3.74        0.21     20.93 o 
   9  11   6       44.43       51.06     23.79 o 
  10  11   6       69.63       54.15     26.44 o 
  -1  12   6        8.92       14.66     18.09 o 
   0  12   6      115.44      101.95     20.16 o 
   1  12   6       61.24       63.58     18.27 o 
   2  12   6       21.89       32.76     17.09 o 
   3  12   6       44.17       36.01     10.35 o 
   4  12   6       70.54       65.83     14.71 o 
   5  12   6      900.94      896.74     30.61 o 
   6  12   6     1947.22     2192.98     69.95 o 
   7  12   6     1086.06     1463.30     91.88 o 
   8  12   6      250.79      360.78     40.13 o 
   9  12   6        4.00       13.48     22.27 o 
   1  13   6     1417.76     1440.67     72.42 o 
   2  13   6      924.76      922.66     53.17 o 
   3  13   6      181.84      127.91     21.21 o 
   4  13   6       25.71       18.30     10.89 o 
   5  13   6       43.61       29.20     11.03 o 
   6  13   6        0.56      -12.61     10.76 o 
   7  13   6        0.62        8.81     21.92 o 
   8  13   6       75.74      120.78     26.83 o 
  -3 -10   7      108.54       70.66     26.84 o 
  -2 -10   7        1.23       -2.46     24.40 o 
  -1 -10   7       76.15       28.93     24.17 o 
   0 -10   7      215.39      210.18     34.43 o 
   1 -10   7      494.83      534.91     23.01 o 
   2 -10   7      601.66      691.19     30.71 o 
   3 -10   7      901.39     1007.52     39.37 o 
   4 -10   7      608.70      615.93     30.17 o 
  -4  -9   7      487.90      435.46     47.32 o 
  -3  -9   7     1631.99     1590.31     87.96 o 
  -2  -9   7     1887.87     1902.91    100.44 o 
  -1  -9   7      709.27      696.79     53.21 o 
   0  -9   7        5.60      -11.75      7.84 o 
   1  -9   7       22.09        6.17      8.22 o 
   2  -9   7        9.98        6.56      9.24 o 
   3  -9   7      138.23      165.02     16.49 o 
   4  -9   7      167.17      170.19     17.11 o 
   5  -9   7       93.08       86.65     13.56 o 
   6  -9   7      218.00      193.02     19.45 o 
  -5  -8   7        8.64      -11.80     21.82 o 
  -4  -8   7       59.19       31.34     22.14 o 
  -3  -8   7      124.23       97.65     22.73 o 
  -2  -8   7      185.89      171.21     25.68 o 
  -1  -8   7      263.15      244.18     36.97 o 
   0  -8   7        5.26       -9.35     10.27 o 
   1  -8   7      608.45      572.50     23.78 o 
   2  -8   7      399.24      391.42     20.61 o 
   3  -8   7      196.94      202.65     17.33 o 
   4  -8   7     1655.96     1640.64     54.57 o 
   5  -8   7     1848.44     1826.07     60.41 o 
   6  -8   7     1003.55      961.11     37.85 o 
   7  -8   7      375.98      360.73     24.32 o 
  -6  -7   7      234.35      285.56     40.62 o 
  -5  -7   7        1.19        3.82     20.04 o 
  -4  -7   7       60.24       64.81     21.53 o 
  -3  -7   7       27.82       13.26     18.72 o 
  -2  -7   7     1175.19     1035.33     62.78 o 
  -1  -7   7     2086.15     2132.43    102.95 o 
   0  -7   7     2496.00     2520.93     85.20 o 
   1  -7   7     2236.60     2216.18     57.42 o 
   2  -7   7     2089.60     2115.57     65.81 o 
   3  -7   7     1540.71     1556.11     50.69 o 
   4  -7   7       67.55       48.58      9.77 o 
   5  -7   7      194.77      171.18     15.23 o 
   6  -7   7      167.21      134.64     13.12 o 
   7  -7   7      169.22      133.90     14.45 o 
   8  -7   7      656.26      646.10     30.99 o 
  -7  -6   7       83.00       69.64     22.83 o 
  -6  -6   7      214.27      152.19     24.72 o 
  -5  -6   7      555.71      491.33     43.33 o 
  -4  -6   7     1866.00     1827.32     93.03 o 
  -3  -6   7     1461.29     1340.19     72.65 o 
  -2  -6   7      170.08      154.00     21.56 o 
  -1  -6   7      446.08      410.95     16.18 o 
   0  -6   7     1316.14     1276.99     30.17 o 
   1  -6   7      643.32      612.08     20.73 o 
   2  -6   7       34.37       36.41      8.05 o 
   3  -6   7       20.11        7.60      7.76 o 
   4  -6   7        1.96      -14.80      9.87 o 
   5  -6   7       13.32       -5.24      9.65 o 
   6  -6   7       43.47       45.05      9.77 o 
   7  -6   7      190.53      154.12     15.46 o 
   8  -6   7      986.75      983.23     37.93 o 
   9  -6   7     1571.17     1600.18     55.47 o 
  -7  -5   7        2.80        1.80     13.94 o 
  -6  -5   7      415.56      405.17     39.57 o 
  -5  -5   7      680.74      661.63     47.28 o 
  -4  -5   7      676.41      653.90     46.16 o 
  -3  -5   7      970.28      974.46     56.24 o 
  -2  -5   7      386.39      353.04     34.14 o 
  -1  -5   7       74.34       76.43      6.59 o 
   0  -5   7      409.06      390.37     13.06 o 
   1  -5   7       25.77       22.41      4.59 o 
   2  -5   7     1798.42     1665.71     51.90 o 
   3  -5   7     5213.88     5185.83    151.12 o 
   4  -5   7     3792.14     3703.23    109.82 o 
   5  -5   7     1431.79     1386.11     45.58 o 
   6  -5   7      407.54      390.08     20.32 o 
   7  -5   7      265.76      231.58     17.29 o 
   8  -5   7      101.20       95.26     11.89 o 
   9  -5   7        7.75        3.50     10.96 o 
  10  -5   7       51.44       26.58     12.58 o 
  -8  -4   7      633.25      656.65     34.23 o 
  -7  -4   7      199.01      188.17     40.74 o 
  -6  -4   7        1.32      -15.41     11.32 o 
  -5  -4   7        3.96       -1.02     11.05 o 
  -4  -4   7      139.54      119.17     18.83 o 
  -3  -4   7     1488.03     1445.57     73.31 o 
  -2  -4   7     3715.35     3693.16    127.97 o 
  -1  -4   7     2226.53     2297.42     57.50 o 
   0  -4   7     1773.12     1781.34     39.40 o 
   1  -4   7     4187.96     4142.32     87.13 o 
   2  -4   7     2430.57     2413.71     59.24 o 
   3  -4   7      346.13      375.14     25.12 o 
   4  -4   7     1807.90     1732.26     54.12 o 
   5  -4   7      836.56      763.61     28.41 o 
   6  -4   7       62.56       42.68      8.78 o 
   7  -4   7      943.39      892.33     33.06 o 
   8  -4   7      257.99      295.23     19.50 o 
   9  -4   7        6.47        0.21      9.64 o 
  10  -4   7       62.24       57.41     12.05 o 
  11  -4   7       78.77       62.51     13.32 o 
  -8  -3   7        1.82       15.28     13.82 o 
  -7  -3   7       44.61       26.52     12.97 o 
  -6  -3   7      548.36      489.78     27.38 o 
  -5  -3   7     1815.33     1779.22     60.44 o 
  -4  -3   7     1047.55      995.80     37.70 o 
  -3  -3   7        6.78       -1.76     13.19 o 
  -2  -3   7     3116.41     3167.25     97.90 o 
  -1  -3   7     5997.75     6079.58    148.74 o 
   0  -3   7     2362.65     2238.68     48.38 o 
   1  -3   7      239.76      233.87     13.49 o 
   2  -3   7       83.89      104.81      7.35 o 
   3  -3   7      167.25      162.33      9.56 o 
   4  -3   7      224.95      222.78     10.35 o 
   5  -3   7       67.31       68.78      8.39 o 
   6  -3   7      328.53      289.00     16.27 o 
   7  -3   7     4195.71     3976.85    117.74 o 
   8  -3   7     6391.53     6199.75    180.63 o 
   9  -3   7     2248.49     2172.65     68.33 o 
  10  -3   7       65.41        7.31     38.95 o 
  11  -3   7       11.65       14.27     13.93 o 
  -8  -2   7      199.39      188.12     18.00 o 
  -7  -2   7      920.14      918.55     38.91 o 
  -6  -2   7     1433.09     1486.73     52.94 o 
  -5  -2   7     1888.69     1835.60     61.59 o 
  -4  -2   7     2218.26     2185.02     70.60 o 
  -3  -2   7     2025.90     2103.21     67.41 o 
  -2  -2   7       88.35       69.98     13.32 o 
  -1  -2   7      839.82      817.50     30.01 o 
   0  -2   7       35.63       23.51      5.04 o 
   1  -2   7     6021.80     6079.02    125.96 o 
   2  -2   7    15537.98    15722.36    370.29 o 
   3  -2   7    15171.79    15128.67    357.56 o 
   4  -2   7     2286.89     2187.95     47.58 o 
   5  -2   7        5.58        6.92      3.51 o 
   6  -2   7        2.16        5.53      6.14 o 
   7  -2   7       14.85        3.40      7.24 o 
   8  -2   7      249.05      173.13     14.70 o 
   9  -2   7      212.67      157.56     17.32 o 
  10  -2   7        1.12      -10.56     12.91 o 
  11  -2   7      240.67      295.74     55.22 o 
  12  -2   7      394.95      380.65     29.59 o 
  -8  -1   7       50.77       40.67     13.99 o 
  -7  -1   7       90.19       66.08     13.45 o 
  -6  -1   7      331.85      326.11     22.75 o 
  -5  -1   7        0.44       -9.94      9.29 o 
  -4  -1   7     1237.76     1182.33     42.27 o 
  -3  -1   7     1265.00     1361.04     37.51 o 
  -2  -1   7      280.58      290.51     14.08 o 
  -1  -1   7      421.15      411.57     30.86 o 
   0  -1   7       16.31       12.52      5.52 o 
   1  -1   7       45.47       34.18      7.34 o 
   2  -1   7     3928.49     3963.63    114.39 o 
   3  -1   7    10078.98    10085.70    241.47 o 
   4  -1   7     4508.75     4418.01     93.17 o 
   5  -1   7       67.16       87.10      5.46 o 
   6  -1   7      634.15      645.54     16.92 o 
   7  -1   7        0.60        5.32      4.14 o 
   8  -1   7      694.87      618.46     24.12 o 
   9  -1   7     1015.81     1010.95     64.77 o 
  10  -1   7      951.51      890.81     32.95 o 
  11  -1   7      575.98      566.77     25.90 o 
  12  -1   7      907.48      952.32     59.95 o 
  -8   0   7       49.39       40.39     11.31 o 
  -7   0   7       40.26       29.35      9.95 o 
  -6   0   7      254.53      242.42     16.97 o 
  -5   0   7       11.39        4.87      7.78 o 
  -4   0   7      320.31      306.36     15.98 o 
  -3   0   7     3922.70     4254.73    105.11 o 
  -2   0   7     6320.06     6542.35    158.76 o 
  -1   0   7     2058.68     2155.54     54.43 o 
   0   0   7       94.32       77.42      6.88 o 
   1   0   7      321.33      311.64     15.42 o 
   2   0   7     1020.25      956.00     32.00 o 
   3   0   7      406.02      376.60     14.85 o 
   4   0   7       10.60        9.55      4.10 o 
   5   0   7     1521.17     1400.98     36.21 o 
   6   0   7     5861.81     5686.89    119.52 o 
   7   0   7     5498.24     5147.89    108.71 o 
   8   0   7     2119.24     2273.61    109.61 o 
   9   0   7      100.38       94.15      8.28 o 
  10   0   7      621.05      579.82     24.44 o 
  11   0   7       51.92       49.81     15.80 o 
  -8   1   7      679.83      782.86     29.41 o 
  -7   1   7      914.86      968.95     31.99 o 
  -6   1   7     1035.88      974.27     31.01 o 
  -5   1   7      649.27      547.81     21.10 o 
  -4   1   7      656.95      604.25     21.32 o 
  -3   1   7        0.58        0.24      6.00 o 
  -2   1   7       39.44       30.75      5.58 o 
  -1   1   7        4.75        7.98      6.82 o 
   0   1   7     1803.06     1851.51     57.74 o 
   1   1   7     8736.22     8862.44    262.14 o 
   2   1   7     4784.33     4746.76    118.35 o 
   3   1   7      589.12      361.97     21.99 o 
   4   1   7      757.75      848.93    129.37 o 
   5   1   7      243.21      252.36     11.15 o 
   6   1   7      408.91      360.06     13.63 o 
   7   1   7     1405.64     1311.56     55.15 o 
   8   1   7     1511.84     1482.68     42.44 o 
   9   1   7       15.42       14.45      7.80 o 
  10   1   7      638.12      577.60     18.22 o 
  11   1   7      355.72      329.15     16.86 o 
  13   1   7      438.03      576.38     46.76 o 
  -8   2   7      112.44       86.20     12.11 o 
  -7   2   7      244.26      279.98     19.31 o 
  -6   2   7       26.95        5.26      8.66 o 
  -5   2   7      389.64      354.62     17.94 o 
  -4   2   7      693.07      724.46     23.97 o 
  -3   2   7      218.08      215.40     13.35 o 
  -2   2   7       91.82       74.52     11.82 o 
  -1   2   7        6.25        1.78      4.23 o 
   0   2   7     1518.45     1488.29     37.85 o 
   1   2   7     9401.02     9627.49    239.44 o 
   2   2   7    14544.32    14908.80    368.19 o 
   3   2   7     5992.67     5615.70    172.81 o 
   4   2   7       72.26       62.01      8.99 o 
   5   2   7      695.64      775.27     80.80 o 
   6   2   7       35.83       53.35      9.53 o 
   7   2   7     2892.21     2909.98    126.98 o 
   8   2   7     2582.18     2490.98     90.17 o 
   9   2   7     1569.05     1526.12     80.97 o 
  10   2   7     1407.02     1304.66     38.21 o 
  11   2   7     1159.59     1116.41     39.60 o 
  12   2   7      696.30      640.51     47.12 o 
  -7   3   7        6.21       10.47      9.79 o 
  -6   3   7       83.26       70.36      9.90 o 
  -5   3   7     2436.21     2494.85     64.91 o 
  -4   3   7     6093.94     6215.34    129.23 o 
  -3   3   7     4965.16     5166.49    126.37 o 
  -2   3   7     1207.71     1199.50     34.12 o 
  -1   3   7       11.14       13.94      5.58 o 
   0   3   7       48.27       38.44      3.96 o 
   1   3   7      927.57      830.40     31.00 o 
   2   3   7     1193.67     1185.71     40.40 o 
   3   3   7        8.48       -8.51      5.67 o 
   4   3   7     2117.71     2100.82     67.68 o 
   5   3   7     8942.47     8898.99    260.41 o 
   6   3   7     8550.51     8534.22    210.13 o 
   7   3   7      646.16      628.69     35.77 o 
   8   3   7     1341.40     1188.73     39.40 o 
   9   3   7     2660.08     2612.20     66.00 o 
  10   3   7      615.25      567.12     18.68 o 
  11   3   7        3.05      -12.79      9.47 o 
  12   3   7        6.48       -9.97     11.35 o 
  13   3   7        9.43        1.55     25.31 o 
  -7   4   7      176.78      154.30     12.78 o 
  -6   4   7       69.45       29.37      9.57 o 
  -5   4   7        2.68       -4.31      8.13 o 
  -4   4   7      141.53      123.88     14.99 o 
  -3   4   7      787.90      786.25     24.29 o 
  -2   4   7      139.58      142.72      9.95 o 
  -1   4   7      950.11      926.47     25.55 o 
   0   4   7     5281.75     5169.31    110.36 o 
   1   4   7      591.65      606.71     29.10 o 
   2   4   7     2033.73     1982.23     64.16 o 
   3   4   7     4589.32     4425.54    137.32 o 
   4   4   7     5097.21     4914.35    151.94 o 
   5   4   7     2284.41     2222.22     72.00 o 
   6   4   7     3520.51     3594.74     90.54 o 
   7   4   7     2966.31     3001.63     74.54 o 
   8   4   7      593.70      542.39     27.58 o 
   9   4   7      123.26       90.05      8.52 o 
  10   4   7      159.97      147.85      9.33 o 
  11   4   7      417.64      459.96     35.02 o 
  12   4   7     1207.57     1326.46     85.69 o 
  13   4   7     1047.10     1149.08     39.37 o 
  -7   5   7       16.66       -6.69     18.39 o 
  -6   5   7       43.19       22.42     17.66 o 
  -5   5   7       49.74       43.48     10.72 o 
  -4   5   7       14.16        6.88     10.34 o 
  -3   5   7      245.55      232.51     14.75 o 
  -2   5   7     1420.06     1432.44     46.83 o 
  -1   5   7     1135.30     1167.45     38.51 o 
   0   5   7     6250.76     6265.85    193.16 o 
   1   5   7     8156.16     8091.28    247.87 o 
   2   5   7     2552.20     2367.71     76.04 o 
   3   5   7       55.11       45.68      7.66 o 
   4   5   7     1593.01     1560.18     52.21 o 
   5   5   7      138.26      151.52     13.98 o 
   6   5   7     1494.26     1410.56     32.71 o 
   7   5   7     2233.41     2245.47     50.57 o 
   8   5   7      771.97      721.86     20.83 o 
   9   5   7      745.40      663.80     21.83 o 
  10   5   7      525.47      548.40     26.49 o 
  11   5   7       57.30       52.27     10.65 o 
  12   5   7       72.87       43.46     12.66 o 
  13   5   7      503.14      644.23     64.34 o 
  -6   6   7      764.22      824.59     52.14 o 
  -5   6   7     1887.16     2077.08     66.32 o 
  -4   6   7     2104.77     2224.99    146.67 o 
  -3   6   7      285.25      257.34     21.60 o 
  -2   6   7      332.19      282.29     26.41 o 
  -1   6   7        4.37       -9.07      9.92 o 
   0   6   7       13.11        9.27      8.51 o 
   1   6   7      268.06      203.10     15.63 o 
   2   6   7      301.01      208.38     16.13 o 
   3   6   7      753.83      632.19     26.26 o 
   4   6   7     2887.15     2744.32     87.69 o 
   5   6   7     1712.22     1599.09     54.62 o 
   6   6   7        0.00       14.98     14.21 o 
   7   6   7     2875.00     2932.09     75.87 o 
   8   6   7     3224.25     3485.96    102.99 o 
   9   6   7     1204.11     1362.45     34.05 o 
  10   6   7      195.58      209.83     16.07 o 
  11   6   7       18.51        8.67     10.42 o 
  12   6   7       26.17      -35.59     23.72 o 
  -5   7   7      312.50      327.41     22.89 o 
  -4   7   7      611.13      639.86     27.78 o 
  -3   7   7      203.51      187.14     29.25 o 
  -2   7   7      167.15      129.27     11.74 o 
  -1   7   7      564.89      577.57     35.50 o 
   0   7   7       50.03       40.56      9.60 o 
   1   7   7     1581.86     1493.58     51.32 o 
   2   7   7     5045.82     4505.89    140.72 o 
   3   7   7     4983.12     4549.91    142.29 o 
   4   7   7     2722.37     2468.28     80.22 o 
   5   7   7     3743.17     3508.57    111.65 o 
   6   7   7     2500.20     2448.58     80.63 o 
   7   7   7       21.39        7.19     10.26 o 
   8   7   7      208.70      165.58     15.88 o 
   9   7   7      226.90      264.78     27.16 o 
  10   7   7      279.83      282.69     33.49 o 
  11   7   7     1656.08     1697.31     92.50 o 
  12   7   7     1025.84     1066.43     68.62 o 
  13   7   7      255.48      265.93     41.07 o 
  -5   8   7       42.56       50.63     17.07 o 
  -4   8   7      207.82      259.51     21.39 o 
  -3   8   7      583.40      522.40     25.43 o 
  -2   8   7     2095.61     1940.04     61.70 o 
  -1   8   7     3663.20     3544.82    105.78 o 
   0   8   7     3835.09     3556.14    112.76 o 
   1   8   7      940.61      845.41     33.38 o 
   2   8   7      531.90      447.10     22.63 o 
   3   8   7     1088.59      955.34     36.10 o 
   4   8   7       18.09       -2.75      8.71 o 
   5   8   7     1087.64      993.18     38.09 o 
   6   8   7     1583.67     1505.18     53.58 o 
   7   8   7      814.49      739.26     32.80 o 
   8   8   7      116.02      107.85     17.69 o 
   9   8   7      135.10      155.41     15.95 o 
  10   8   7       19.62       10.27     21.75 o 
  11   8   7      657.28      658.25     51.25 o 
  12   8   7     1049.78     1316.92     79.76 o 
  -4   9   7        1.67        6.19     17.00 o 
  -3   9   7      454.12      381.70     33.22 o 
  -2   9   7      448.28      393.93     22.76 o 
  -1   9   7      296.92      250.39     19.87 o 
   0   9   7      288.31      263.19     16.25 o 
   1   9   7      211.86      179.97     14.85 o 
   2   9   7       42.89       30.04     10.36 o 
   3   9   7      226.66      207.33     18.54 o 
   4   9   7        4.22        0.06      9.36 o 
   5   9   7     1608.76     1585.76     55.49 o 
   6   9   7     4188.19     4037.22    128.97 o 
   7   9   7     4877.00     4653.68    148.03 o 
   8   9   7      895.67      889.58     38.99 o 
   9   9   7       38.78       42.18     20.79 o 
  10   9   7       31.93       52.44     23.09 o 
  11   9   7       31.74       26.91     25.42 o 
  12   9   7       16.32        6.24     26.28 o 
  -3  10   7       35.16       41.11     18.58 o 
  -2  10   7       87.88       63.41     17.57 o 
  -1  10   7       39.74       42.16     11.26 o 
   0  10   7     1103.67     1073.91     33.01 o 
   1  10   7     1730.98     1644.51     45.67 o 
   2  10   7     1068.92     1007.82     31.36 o 
   3  10   7      834.91      779.24     33.25 o 
   4  10   7      431.05      407.23     23.80 o 
   5  10   7      434.28      440.95     24.72 o 
   6  10   7        1.26      -11.82     11.18 o 
   7  10   7      355.33      322.64     24.84 o 
   8  10   7      191.84      141.25     19.30 o 
   9  10   7       34.66       20.51     14.24 o 
  10  10   7      498.69      527.71     45.80 o 
  11  10   7      285.64      330.66     42.32 o 
  -2  11   7      490.53      487.64     39.69 o 
  -1  11   7      353.32      325.73     33.07 o 
   0  11   7       52.88       12.14     16.57 o 
   1  11   7      529.30      524.79     22.41 o 
   2  11   7      992.10      966.78     31.10 o 
   3  11   7      292.43      206.71     14.60 o 
   4  11   7       37.61       17.66      9.35 o 
   5  11   7      107.94      142.69     23.33 o 
   6  11   7       32.90       49.72     13.52 o 
   7  11   7        1.98        2.36     13.37 o 
   8  11   7        9.00        2.21     14.01 o 
   9  11   7      220.16      218.97     31.37 o 
  10  11   7      586.55      617.56     49.91 o 
  -1  12   7       70.35       62.08     20.60 o 
   0  12   7       23.30       50.73     18.49 o 
   1  12   7        0.60       15.47     16.90 o 
   2  12   7        7.72       14.20     10.29 o 
   3  12   7        2.95       -5.06      9.58 o 
   4  12   7      667.34      666.98     25.87 o 
   5  12   7     1846.84     1929.37     53.42 o 
   6  12   7     1802.23     1986.28     95.55 o 
   7  12   7      469.88      620.06     59.37 o 
   8  12   7       11.57       -0.85     15.00 o 
   9  12   7        1.03        6.67     22.53 o 
   1  13   7      475.32      456.03     39.06 o 
   2  13   7      252.82      258.94     34.20 o 
   3  13   7       27.34       18.50     18.76 o 
   4  13   7       12.32        4.94     10.85 o 
   5  13   7      119.78      119.42     13.35 o 
   6  13   7      271.40      249.43     22.83 o 
   7  13   7       60.80       41.06     14.13 o 
   0 -10   8      164.91       74.18     27.98 o 
   1 -10   8      561.73      614.31     25.99 o 
   2 -10   8      901.20      979.38     33.35 o 
  -3  -9   8      756.37      745.97     58.98 o 
  -2  -9   8      426.25      443.74     48.53 o 
  -1  -9   8        3.61       -7.70     21.93 o 
   0  -9   8      203.27      147.38     27.23 o 
   1  -9   8      200.93      202.23     19.79 o 
   2  -9   8       79.15       82.37     10.69 o 
   3  -9   8      122.95      127.95     13.44 o 
   4  -9   8       65.46       45.96     15.83 o 
   5  -9   8        0.30      -16.51     11.01 o 
  -4  -8   8      387.00      402.51     46.83 o 
  -3  -8   8     1157.88     1180.42     71.92 o 
  -2  -8   8      982.98     1021.62     64.70 o 
  -1  -8   8      273.64      284.85     39.50 o 
   0  -8   8       10.53       -9.01      7.69 o 
   1  -8   8       43.79       19.24      8.02 o 
   2  -8   8       66.47       55.76     12.56 o 
   3  -8   8      826.74      883.57     34.06 o 
   4  -8   8     1303.15     1374.88     47.67 o 
   5  -8   8      942.28      965.34     37.36 o 
   6  -8   8      728.30      719.48     31.81 o 
   7  -8   8      457.05      445.01     26.05 o 
  -5  -7   8        0.16        2.69     21.74 o 
  -4  -7   8        1.00       11.97     21.01 o 
  -3  -7   8       52.53       38.17     20.73 o 
  -2  -7   8      317.74      283.35     37.36 o 
  -1  -7   8      584.72      532.56     46.94 o 
   0  -7   8     1416.50     1422.99     60.75 o 
   1  -7   8     2232.04     2307.87     59.92 o 
   2  -7   8      812.21      844.32     31.48 o 
   3  -7   8        0.62        6.29     17.64 o 
   4  -7   8      922.72      858.83     32.79 o 
   5  -7   8      721.87      677.91     28.96 o 
   6  -7   8      120.48       81.64     12.63 o 
   7  -7   8        3.40      -16.19     10.79 o 
   8  -7   8        9.23       -6.29     11.89 o 
  -6  -6   8       44.19       32.44     22.25 o 
  -5  -6   8      345.18      328.77     40.64 o 
  -4  -6   8      324.37      344.24     41.41 o 
  -3  -6   8       30.10       19.38     19.78 o 
  -2  -6   8      914.07      793.13     52.30 o 
  -1  -6   8     2084.34     2177.58    116.19 o 
   0  -6   8     1044.24     1061.04     30.95 o 
   1  -6   8     1049.44     1091.67     31.73 o 
   2  -6   8     1004.65     1048.12     36.38 o 
   3  -6   8      429.33      394.47     20.31 o 
   4  -6   8       27.37       10.32      8.34 o 
   5  -6   8       24.48       20.21      8.95 o 
   6  -6   8        6.67       -3.91      8.96 o 
   7  -6   8     1053.98      985.91     37.20 o 
   8  -6   8     1907.52     1923.11     63.61 o 
   9  -6   8      914.27      969.63     38.74 o 
  -6  -5   8      408.71      373.32     40.32 o 
  -5  -5   8      981.39      939.48     58.83 o 
  -4  -5   8     1323.72     1387.95     75.29 o 
  -3  -5   8     1872.05     1944.83     96.46 o 
  -2  -5   8      218.46      251.31     31.40 o 
  -1  -5   8       49.77       35.98      7.01 o 
   0  -5   8      194.17      155.91      9.27 o 
   1  -5   8      166.76      136.47      9.08 o 
   2  -5   8     2941.94     2921.53     87.32 o 
   3  -5   8     2060.60     2109.05     65.29 o 
   4  -5   8      695.60      717.69     27.59 o 
   5  -5   8      433.62      433.58     20.92 o 
   6  -5   8      393.21      404.22     20.76 o 
   7  -5   8       50.59       53.09     10.48 o 
   8  -5   8      235.85      229.86     18.99 o 
   9  -5   8      462.25      433.58     25.12 o 
  10  -5   8      162.83      120.73     15.50 o 
  -7  -4   8        0.10      -14.05     13.76 o 
  -6  -4   8       40.90       40.14     14.43 o 
  -5  -4   8        4.60        6.72     17.27 o 
  -4  -4   8       99.42       91.35     19.54 o 
  -3  -4   8        9.42        5.91     15.74 o 
  -2  -4   8      105.49       92.18     17.81 o 
  -1  -4   8      775.67      828.36     23.58 o 
   0  -4   8     1351.59     1414.98     32.54 o 
   1  -4   8      363.53      357.16     12.48 o 
   2  -4   8      442.54      429.20     15.09 o 
   3  -4   8     5251.71     5290.74    154.00 o 
   4  -4   8     4903.86     4848.73    141.81 o 
   5  -4   8      264.96      262.45     16.93 o 
   6  -4   8        2.42        6.21      7.99 o 
   7  -4   8        0.58        4.87      8.48 o 
   8  -4   8       73.83       70.48     10.81 o 
   9  -4   8      141.41      121.64     12.90 o 
  10  -4   8       44.73       26.14     11.96 o 
  11  -4   8      230.36      235.67     20.80 o 
  -7  -3   8        2.58       -1.32     13.31 o 
  -6  -3   8      194.33      166.99     18.22 o 
  -5  -3   8      395.40      389.76     24.44 o 
  -4  -3   8      287.45      277.53     32.36 o 
  -3  -3   8     1490.70     1460.36     74.28 o 
  -2  -3   8     3770.35     3931.56    121.72 o 
  -1  -3   8     2161.37     2207.63     57.05 o 
   0  -3   8      602.41      584.05     16.48 o 
   1  -3   8     1762.81     1836.58     40.70 o 
   2  -3   8     1413.01     1451.60     37.42 o 
   3  -3   8      149.80      146.05      9.89 o 
   4  -3   8       92.94       78.12      9.39 o 
   5  -3   8       32.62       10.59      7.21 o 
   6  -3   8     1893.50     1932.51     60.61 o 
   7  -3   8     4632.64     4511.72    133.27 o 
   8  -3   8     2282.01     2306.94     71.77 o 
   9  -3   8      184.46      147.65     13.05 o 
  10  -3   8       24.19       22.02     10.71 o 
  11  -3   8       16.84      -13.73     22.61 o 
  -7  -2   8      658.15      683.52     33.70 o 
  -6  -2   8     1258.54     1292.55     48.33 o 
  -5  -2   8     1223.73     1203.93     44.80 o 
  -4  -2   8     1456.92     1455.68     40.89 o 
  -3  -2   8      408.37      400.29     18.58 o 
  -2  -2   8      341.76      326.08     15.03 o 
  -1  -2   8      230.06      220.62     12.80 o 
   0  -2   8      148.31      118.27      8.65 o 
   1  -2   8     3157.05     3092.48     65.89 o 
   2  -2   8     3184.35     3206.24     68.23 o 
   3  -2   8      647.84      595.30     18.38 o 
   4  -2   8      340.91      329.85     12.84 o 
   5  -2   8      245.67      219.76      9.42 o 
   6  -2   8      358.95      313.64     16.88 o 
   7  -2   8     1977.64     1862.23     58.72 o 
   8  -2   8     3511.18     3281.44     98.78 o 
   9  -2   8      600.85      502.02     23.94 o 
  10  -2   8       42.78       34.98     12.39 o 
  11  -2   8      145.39      117.71     32.26 o 
  12  -2   8        2.95       32.67     32.04 o 
  -7  -1   8      307.46      327.64     20.58 o 
  -6  -1   8      394.06      377.17     20.30 o 
  -5  -1   8       96.44       73.27     13.46 o 
  -4  -1   8       41.82       35.97      8.56 o 
  -3  -1   8      148.25      122.41      9.40 o 
  -2  -1   8        0.38       -6.12      7.47 o 
  -1  -1   8       16.85       16.20      7.22 o 
   0  -1   8      531.06      532.01     26.83 o 
   1  -1   8     7513.48     7728.31    229.96 o 
   2  -1   8    11555.23    11856.36    279.41 o 
   3  -1   8     7355.67     7630.55    217.89 o 
   4  -1   8      666.01      643.96     19.06 o 
   5  -1   8       86.83       86.94      5.68 o 
   6  -1   8       66.86       77.84      5.47 o 
   7  -1   8      227.22      221.62     10.30 o 
   8  -1   8      488.32      436.49     21.09 o 
   9  -1   8      441.41      362.32     20.38 o 
  10  -1   8      780.45      755.98     51.50 o 
  11  -1   8     1168.33     1167.03     41.45 o 
  12  -1   8      681.96      737.39     26.84 o 
  -7   0   8       40.98       32.84     10.66 o 
  -6   0   8       28.33       26.28     11.69 o 
  -5   0   8      794.86      821.37     27.69 o 
  -4   0   8     3079.32     3277.64     83.00 o 
  -3   0   8     3530.93     3695.32     92.25 o 
  -2   0   8     2813.01     2976.59     74.70 o 
  -1   0   8      754.17      784.09     29.30 o 
   0   0   8      496.38      482.37     20.85 o 
   1   0   8      327.26      311.05     16.50 o 
   2   0   8        0.88        4.35      7.64 o 
   3   0   8      275.04      135.87     16.99 o 
   4   0   8       14.08       -1.77      6.67 o 
   5   0   8     3614.10     3577.31     87.72 o 
   6   0   8     5711.62     5621.22    118.58 o 
   7   0   8      387.51      436.79     14.13 o 
   8   0   8      336.61      287.84     12.09 o 
   9   0   8      812.80      839.18     98.56 o 
  10   0   8      474.35      394.19     20.88 o 
  11   0   8      127.96      111.50     15.59 o 
  12   0   8      198.30      186.69     14.90 o 
  -7   1   8      432.39      474.47     22.97 o 
  -6   1   8      435.51      380.68     19.88 o 
  -5   1   8      138.64       91.77      9.92 o 
  -4   1   8      165.79      173.50     13.05 o 
  -3   1   8     1967.49     2126.61     55.38 o 
  -2   1   8     1154.50     1198.42     33.16 o 
  -1   1   8      122.45      124.42      9.54 o 
   0   1   8     1361.61     1416.63     46.08 o 
   1   1   8     1237.16     1350.77     43.97 o 
   2   1   8      267.16      319.52     16.20 o 
   3   1   8      480.77      631.26     34.30 o 
   4   1   8      385.30      608.56     32.79 o 
   5   1   8     1256.18     1265.40     42.54 o 
   6   1   8     5000.12     5116.87    124.67 o 
   7   1   8     7500.39     7332.88    153.96 o 
   8   1   8     1937.06     1955.96     67.80 o 
   9   1   8      100.41      100.97     10.37 o 
  10   1   8      501.34      465.90     16.65 o 
  11   1   8        0.34      -11.94      7.96 o 
  12   1   8      416.85      359.98     40.98 o 
  13   1   8      421.42      418.84     45.85 o 
  -7   2   8      194.80      191.25     13.74 o 
  -6   2   8       85.91       45.08      9.84 o 
  -5   2   8       27.32       12.62      8.61 o 
  -4   2   8       23.79       15.00      7.75 o 
  -3   2   8       40.17       67.58      7.76 o 
  -2   2   8       43.00       36.03      6.20 o 
  -1   2   8      487.41      484.42     16.55 o 
   0   2   8     8222.25     8475.86    251.31 o 
   1   2   8    15587.52    16091.10    402.11 o 
   2   2   8    10153.82    10308.24    253.80 o 
   3   2   8     1194.55     1198.73     66.43 o 
   4   2   8      714.36      670.87     48.94 o 
   5   2   8       50.29       40.03      9.09 o 
   6   2   8      248.47      273.77     42.64 o 
   7   2   8      577.86      564.45     44.19 o 
   8   2   8      190.25      140.86     11.81 o 
   9   2   8      364.58      370.47     30.26 o 
  10   2   8     1718.18     1610.41     54.04 o 
  11   2   8      772.44      727.51     26.48 o 
  12   2   8        1.47      -34.52     23.01 o 
  13   2   8      355.68      425.41     46.13 o 
  -7   3   8        2.46       -7.08     18.51 o 
  -6   3   8      428.20      435.99     37.12 o 
  -5   3   8     2080.37     2181.67     57.94 o 
  -4   3   8     3094.49     3314.48     83.77 o 
  -3   3   8     1608.98     1602.25     43.04 o 
  -2   3   8       18.53       18.23      5.87 o 
  -1   3   8        6.88       -0.05      4.64 o 
   0   3   8        9.17       10.92      4.02 o 
   1   3   8     1038.97     1107.31     43.53 o 
   2   3   8     1563.33     1583.79     52.76 o 
   3   3   8       23.84        9.22     11.79 o 
   4   3   8     2495.24     2486.60     79.43 o 
   6   3   8      245.47      221.69     37.11 o 
   7   3   8     1628.63     1424.73     46.27 o 
   8   3   8     3821.41     3684.68     93.58 o 
   9   3   8     2539.32     2366.78     62.61 o 
  10   3   8      818.31      846.45     60.51 o 
  11   3   8      381.28      329.34     19.28 o 
  12   3   8      238.47      188.39     41.44 o 
  13   3   8        0.88      -37.54     25.03 o 
  -6   4   8       62.30       54.44     19.39 o 
  -5   4   8      621.25      692.14     44.14 o 
  -4   4   8     2610.69     2730.04     83.28 o 
  -3   4   8     1489.03     1549.62     74.17 o 
  -2   4   8       12.79       -4.55     12.03 o 
  -1   4   8       45.89       36.42     11.81 o 
   0   4   8      739.91      795.69     41.91 o 
   1   4   8     1456.27     1434.67     48.95 o 
   2   4   8     6247.68     5987.66    184.69 o 
   3   4   8     4496.57     4370.33    136.24 o 
   4   4   8     5569.97     5364.17    166.29 o 
   5   4   8     7508.25     7222.24    222.35 o 
   6   4   8     6125.78     6079.41    188.42 o 
   7   4   8      670.77      569.58     39.50 o 
   8   4   8      294.58      235.53     17.24 o 
   9   4   8      331.41      271.71     16.19 o 
  10   4   8        0.64      -12.22      8.93 o 
  11   4   8      561.44      580.12     30.42 o 
  12   4   8      510.43      479.74     31.25 o 
  13   4   8      201.98      182.48     44.96 o 
  -6   5   8        7.80        5.35     18.59 o 
  -5   5   8       14.64       23.94     17.97 o 
  -4   5   8       43.33       34.79     13.85 o 
  -3   5   8       83.04       63.83     15.57 o 
  -2   5   8      548.73      523.11     34.63 o 
  -1   5   8     2706.80     2689.99    118.03 o 
   0   5   8     5004.49     5051.98    157.22 o 
   1   5   8     1993.62     1750.59    137.82 o 
   2   5   8        2.67       -5.20      7.43 o 
   3   5   8     2158.79     2004.25     65.78 o 
   4   5   8      685.87      604.13     25.62 o 
   5   5   8       49.30       50.31      8.92 o 
   6   5   8        5.41        5.82      8.67 o 
   7   5   8       31.23       21.36      9.93 o 
   8   5   8        8.31        1.61      9.61 o 
   9   5   8      736.68      327.74     29.61 o 
  10   5   8      183.34      278.52     65.50 o 
  11   5   8      431.93      407.20     38.67 o 
  12   5   8     1060.82      937.47     62.57 o 
  13   5   8      811.86      751.11     55.79 o 
  -6   6   8      476.39      545.42     44.96 o 
  -5   6   8      428.89      495.58     40.15 o 
  -4   6   8      146.76      136.11     13.34 o 
  -3   6   8        2.63       -8.71      9.53 o 
  -2   6   8      403.27      359.62     28.90 o 
  -1   6   8      439.80      417.41     29.64 o 
   0   6   8     1798.55     1784.77     60.03 o 
   1   6   8     3088.84     2952.81     94.50 o 
   2   6   8      151.56      127.82     12.24 o 
   3   6   8      422.10      370.14     20.25 o 
   4   6   8      852.94      819.27     31.91 o 
   5   6   8       35.30       33.92      9.05 o 
   6   6   8     3388.33     3288.94    105.40 o 
   7   6   8     5201.95     5107.52    160.28 o 
   8   6   8     1677.59     1618.34     57.02 o 
   9   6   8      780.70      765.14     33.40 o 
  10   6   8      521.02      506.88     27.77 o 
  11   6   8      203.26      178.77     27.92 o 
  12   6   8        4.94       -7.98     17.53 o 
  13   6   8       94.68      150.49     29.98 o 
  -5   7   8      674.95      707.26     46.11 o 
  -4   7   8      766.40      797.38     32.73 o 
  -3   7   8        2.26       -1.52     14.28 o 
  -2   7   8      141.29       94.86     12.51 o 
  -1   7   8        1.42      -12.08     13.11 o 
   0   7   8      509.32      487.37     31.63 o 
   1   7   8     1019.90      850.50     33.33 o 
   2   7   8      706.87      581.40     26.30 o 
   3   7   8     1913.62     1727.87     58.54 o 
   4   7   8     3555.69     3270.14    104.36 o 
   5   7   8     1970.46     1856.06     69.26 o 
   6   7   8      214.62      180.90     16.95 o 
   7   7   8     1653.15     1666.16     58.33 o 
   8   7   8     1055.33      955.66     38.77 o 
   9   7   8       13.14        7.66     11.74 o 
  10   7   8      447.15      452.87     29.95 o 
  11   7   8      603.12      572.00     47.43 o 
  12   7   8       93.36      115.41     28.90 o 
  -4   8   8       70.84       63.35     12.60 o 
  -3   8   8      387.47      379.25     23.50 o 
  -2   8   8     1325.92     1245.70     43.76 o 
  -1   8   8     2065.89     1970.01     62.82 o 
   0   8   8      317.17      265.14     20.33 o 
   1   8   8      265.65      224.03     19.12 o 
   2   8   8     1725.79     1585.87     54.87 o 
   3   8   8      810.72      649.07     28.44 o 
   4   8   8       13.12        5.53      9.32 o 
   5   8   8       22.69       28.19     10.44 o 
   6   8   8      159.94      138.20     20.75 o 
   7   8   8       17.24       16.84     11.31 o 
   8   8   8       42.83       51.00     12.42 o 
   9   8   8        3.52       -2.42     12.20 o 
  10   8   8      742.10      726.10     44.92 o 
  11   8   8     1767.88     1708.38     94.29 o 
  12   8   8     1291.16     1312.43     79.70 o 
  -3   9   8      537.76      529.35     38.93 o 
  -2   9   8      794.78      778.46     32.72 o 
  -1   9   8      868.26      853.02     33.70 o 
   0   9   8     1094.61      995.59     31.39 o 
   1   9   8      194.06      172.69     25.67 o 
   2   9   8       23.37        7.96     10.45 o 
   3   9   8      140.27      107.82     12.30 o 
   4   9   8      311.43      277.58     20.39 o 
   5   9   8     3220.64     3119.99    101.22 o 
   6   9   8     3749.09     3548.48    114.59 o 
   7   9   8     1605.14     1537.95     56.22 o 
   8   9   8      242.46      233.19     22.40 o 
   9   9   8       15.20       20.64     13.32 o 
  10   9   8        2.05       -6.71     14.21 o 
  11   9   8       39.14        1.43     25.38 o 
  12   9   8       86.98       78.21     29.89 o 
  -3  10   8       75.90       71.49     20.16 o 
  -2  10   8       12.87       18.59     17.22 o 
  -1  10   8      217.49      216.72     20.81 o 
   0  10   8      729.09      680.62     25.44 o 
   1  10   8      840.63      752.86     26.71 o 
   2  10   8      381.00      359.35     23.83 o 
   3  10   8      473.07      437.24     24.94 o 
   4  10   8       50.98       36.59     11.55 o 
   5  10   8      145.99      135.92     14.31 o 
   6  10   8      974.02      991.24     40.29 o 
   7  10   8      936.80      908.41     38.86 o 
   8  10   8       51.12       22.55     14.15 o 
   9  10   8       62.38       59.84     15.41 o 
  10  10   8       67.60       73.47     26.56 o 
  11  10   8        6.65        1.40     25.01 o 
  -1  11   8       37.64       32.06     18.91 o 
   0  11   8      518.70      562.60     23.99 o 
   1  11   8     1195.05     1205.41     36.93 o 
   2  11   8      802.63      748.95     27.35 o 
   3  11   8      225.17      168.37     24.96 o 
   4  11   8       78.31       80.53     13.64 o 
   5  11   8       41.71       36.81     12.64 o 
   6  11   8        9.50        3.32     12.62 o 
   7  11   8        0.13      -13.14     12.81 o 
   8  11   8       62.68       60.15     15.39 o 
   9  11   8      591.76      601.96     33.91 o 
  10  11   8     1091.14     1207.64     75.04 o 
   0  12   8       15.30       18.23     18.39 o 
   1  12   8       41.53       52.02     18.91 o 
   2  12   8       17.60       12.59     10.54 o 
   3  12   8      150.74      144.08     18.27 o 
   4  12   8     1055.36     1035.68     33.62 o 
   5  12   8     1046.28     1040.02     34.34 o 
   6  12   8      342.49      357.47     20.74 o 
   7  12   8       85.35       78.29     16.32 o 
   8  12   8        4.77       -7.25     14.40 o 
   9  12   8       48.57       42.53     17.58 o 
   3  13   8       17.96      -20.02     18.62 o 
   4  13   8      513.78      541.56     24.70 o 
   5  13   8     1001.01     1019.54     34.41 o 
   6  13   8      647.34      616.34     31.22 o 
   7  13   8       32.22        6.21     12.35 o 
  -1  -9   9      166.80      128.84     29.65 o 
   0  -9   9      269.06      222.38     31.42 o 
   1  -9   9      480.46      533.69     34.28 o 
   2  -9   9      594.15      663.78     26.29 o 
   3  -9   9      475.89      481.81     29.02 o 
   4  -9   9       77.49       56.50     13.23 o 
  -3  -8   9      993.42      998.57     67.87 o 
  -2  -8   9      558.98      617.16     52.38 o 
  -1  -8   9       54.97       45.84     23.73 o 
   0  -8   9        0.99      -21.12     20.65 o 
   1  -8   9        6.94       -4.34      9.45 o 
   2  -8   9      157.60      151.22     13.33 o 
   3  -8   9      311.55      336.70     21.46 o 
   4  -8   9      313.64      358.15     22.29 o 
   5  -8   9      419.95      456.51     25.25 o 
   6  -8   9      547.43      567.01     28.27 o 
  -4  -7   9        7.71        4.09     22.89 o 
  -3  -7   9      125.79       99.99     24.55 o 
  -2  -7   9       15.72       19.62     21.22 o 
  -1  -7   9       95.10       75.96     23.95 o 
   0  -7   9      500.71      482.76     45.20 o 
   1  -7   9      365.46      373.99     24.25 o 
   2  -7   9      146.49      158.38     21.10 o 
   3  -7   9     1226.43     1282.35     44.22 o 
   4  -7   9     1743.72     1774.05     58.25 o 
   5  -7   9      826.75      796.53     32.42 o 
   6  -7   9      302.51      292.29     21.22 o 
   7  -7   9      202.27      183.52     18.28 o 
  -5  -6   9       60.56       67.49     23.73 o 
  -3  -6   9      344.05      431.74     68.16 o 
  -2  -6   9     1308.98     1396.25     83.32 o 
  -1  -6   9     1314.09     1343.16    111.80 o 
   0  -6   9     1237.40     1286.67     39.87 o 
   1  -6   9     1723.10     1809.37     48.60 o 
   2  -6   9     1381.32     1424.68     39.96 o 
   3  -6   9       32.21       20.00      8.84 o 
   4  -6   9      410.95      395.57     20.72 o 
   5  -6   9       47.68       36.53     10.11 o 
   6  -6   9      230.52      219.09     18.75 o 
   7  -6   9     1048.53     1006.04     38.83 o 
   8  -6   9      736.02      720.82     32.04 o 
   9  -6   9      110.26       92.35     14.41 o 
  -5  -5   9     1113.91     1181.17     69.58 o 
  -4  -5   9      669.95      655.24     48.93 o 
  -3  -5   9      212.57      206.94     44.53 o 
  -2  -5   9      207.50      193.36     19.97 o 
  -1  -5   9      453.71      457.54     24.66 o 
   0  -5   9        0.95       -8.89      5.93 o 
   1  -5   9      370.80      336.51     15.64 o 
   2  -5   9      535.88      497.98     20.16 o 
   3  -5   9       94.20       77.05      9.66 o 
   4  -5   9       19.14       20.04      8.31 o 
   5  -5   9       42.30       48.45      9.39 o 
   6  -5   9        1.12       -0.02      8.70 o 
   7  -5   9      688.02      675.54     28.97 o 
   8  -5   9     1703.32     1740.50     58.46 o 
   9  -5   9      722.44      692.45     31.62 o 
  -6  -4   9      235.84      203.24     27.18 o 
  -5  -4   9      145.04      123.37     22.66 o 
  -4  -4   9       87.97       67.50     13.05 o 
  -3  -4   9      262.68      300.48     23.31 o 
  -2  -4   9        0.24       11.16     16.24 o 
  -1  -4   9       59.81       63.66     11.84 o 
   0  -4   9       16.98       22.80      6.44 o 
   1  -4   9      770.01      778.21     20.77 o 
   2  -4   9     3441.78     3533.09     75.47 o 
   3  -4   9     3913.72     3875.61    114.63 o 
   4  -4   9     2292.71     2301.12     70.83 o 
   5  -4   9      157.84      165.12     15.22 o 
   6  -4   9      308.83      304.95     18.44 o 
   7  -4   9      140.71      142.25     14.15 o 
   8  -4   9        1.38       -5.97      9.50 o 
   9  -4   9        2.86      -16.04     10.69 o 
  10  -4   9       38.84        9.92     12.34 o 
  -6  -3   9       56.89       41.18     11.57 o 
  -5  -3   9        0.77        5.55     12.09 o 
  -4  -3   9      622.48      635.98     30.19 o 
  -3  -3   9     1998.87     2139.44    101.54 o 
  -2  -3   9     2069.30     2177.22     92.27 o 
  -1  -3   9     2332.11     2550.31     65.71 o 
   0  -3   9     2454.03     2544.09     65.49 o 
   1  -3   9      487.84      488.89     15.23 o 
   2  -3   9       42.33       35.34      5.28 o 
   3  -3   9      804.01      771.08     22.83 o 
   4  -3   9      314.93      261.27     18.01 o 
   5  -3   9      719.76      693.25     26.90 o 
   6  -3   9     1615.06     1585.93     51.52 o 
   7  -3   9     1216.81     1246.44     42.66 o 
   8  -3   9       60.78       51.85     10.10 o 
   9  -3   9       31.21       28.23     10.20 o 
  10  -3   9       75.67       53.84     11.66 o 
  11  -3   9      175.34      141.24     14.71 o 
  -6  -2   9      727.83      733.40     27.96 o 
  -5  -2   9      443.10      447.76     21.59 o 
  -4  -2   9        6.65        2.79      8.70 o 
  -3  -2   9      773.16      788.30     61.22 o 
  -2  -2   9     2064.65     2132.82     69.71 o 
  -1  -2   9      755.41      770.87     24.62 o 
   0  -2   9       25.98       28.79      6.57 o 
   1  -2   9      118.28       99.56      8.61 o 
   2  -2   9      160.57      176.79     12.63 o 
   3  -2   9       76.89       67.33      6.22 o 
   4  -2   9       10.99        8.17      4.97 o 
   5  -2   9     1509.96     1466.54     38.45 o 
   6  -2   9     4857.78     4781.94    140.65 o 
   7  -2   9     5600.08     5612.34    164.08 o 
   8  -2   9     2395.57     2312.13     72.15 o 
   9  -2   9       93.97       79.02     10.86 o 
  10  -2   9       62.36       48.69     10.81 o 
  11  -2   9        0.00        8.97     10.18 o 
  -6  -1   9      462.25      495.40     22.97 o 
  -5  -1   9      471.91      458.54     21.10 o 
  -4  -1   9      305.34      314.61     18.00 o 
  -3  -1   9        1.00       -1.34      8.93 o 
  -2  -1   9      169.87      138.98     17.72 o 
  -1  -1   9       54.76       61.84      9.18 o 
   0  -1   9     1769.71     1861.71     91.30 o 
   1  -1   9     8666.80     9160.13    272.16 o 
   2  -1   9     7578.89     7821.16    233.07 o 
   3  -1   9     1834.59     1879.25     57.24 o 
   4  -1   9       52.85       54.22      9.01 o 
   5  -1   9       20.62       20.32      4.75 o 
   6  -1   9      161.72      165.30     11.50 o 
   7  -1   9      159.95      126.90     11.31 o 
   8  -1   9      327.11      253.89     18.63 o 
   9  -1   9        3.09      -12.96      8.64 o 
  10  -1   9      818.27      823.50     32.14 o 
  11  -1   9      789.29      885.45     40.99 o 
  12  -1   9       16.76       37.31     22.51 o 
  -6   0   9       45.29       50.61     10.48 o 
  -5   0   9      575.52      599.30     23.74 o 
  -4   0   9     1277.60     1412.23     40.38 o 
  -3   0   9      734.66      737.17     24.88 o 
  -2   0   9      765.64      750.50     24.26 o 
  -1   0   9      565.82      565.55     24.55 o 
   0   0   9       37.44       27.70      7.34 o 
   1   0   9     2157.26     2374.30     74.10 o 
   2   0   9     4510.38     4722.88    142.20 o 
   3   0   9     2078.11     2248.88     85.02 o 
   4   0   9       60.60       39.39     11.00 o 
   5   0   9     2025.20     2023.67     51.64 o 
   6   0   9      469.64      480.17     15.08 o 
   7   0   9      769.23      706.04     19.40 o 
   8   0   9     1642.50     1511.55     35.36 o 
   9   0   9      689.43      628.88     26.63 o 
  10   0   9      753.44      794.99    131.97 o 
  11   0   9      734.74      752.70     30.87 o 
  12   0   9      472.79      477.04     21.82 o 
  -6   1   9       27.58       31.80     17.75 o 
  -5   1   9      255.07      259.60     17.55 o 
  -4   1   9     2038.67     2222.77     58.69 o 
  -3   1   9     2313.37     2457.16     63.37 o 
  -2   1   9      512.13      580.42     20.26 o 
  -1   1   9        9.92        1.21      7.32 o 
   0   1   9       36.48       21.33     14.60 o 
   1   1   9      310.65      321.39     17.63 o 
   2   1   9      537.07      614.65     23.85 o 
   3   1   9      166.96      129.65     20.30 o 
   4   1   9     1030.14      927.74     61.54 o 
   5   1   9     4895.20     4843.71    150.03 o 
   6   1   9     6117.99     6011.49    185.33 o 
   7   1   9     2939.38     2863.38     91.13 o 
   8   1   9        5.71       -1.24      5.47 o 
   9   1   9      433.73      388.70     17.74 o 
  10   1   9       52.50       51.67     10.17 o 
  11   1   9       50.00       28.55     11.64 o 
  12   1   9       97.09       75.26     16.16 o 
  -6   2   9      162.13      118.04     20.67 o 
  -5   2   9      150.83      130.85     19.32 o 
  -2   2   9        0.57       -0.30      8.06 o 
  -1   2   9      935.64      993.65     34.41 o 
   0   2   9     7381.98     7860.88    329.25 o 
   1   2   9     5385.12     5663.86    238.93 o 
   2   2   9      518.52      472.36     22.31 o 
   3   2   9       97.32       93.71      9.40 o 
   4   2   9      125.12      106.27     11.92 o 
   5   2   9      247.57      443.89     28.37 o 
   6   2   9      815.44      850.25     52.18 o 
   7   2   9      610.62      594.06     36.52 o 
   8   2   9        2.26       -2.42      8.78 o 
   9   2   9      366.48      361.80     25.69 o 
  10   2   9      968.86      994.54     27.16 o 
  11   2   9        6.37       -6.75     25.86 o 
  12   2   9      525.65      467.22     28.19 o 
  13   2   9      582.23      633.43     51.41 o 
  -6   3   9      161.59      155.11     23.33 o 
  -5   3   9      451.85      579.36     42.09 o 
  -4   3   9      422.85      518.35     38.25 o 
  -3   3   9       78.11       74.20     15.91 o 
  -2   3   9        1.23      -12.49     12.52 o 
  -1   3   9      455.36      489.49     32.22 o 
   0   3   9     1966.91     2159.70     96.35 o 
   1   3   9     4499.83     4688.92    163.29 o 
   2   3   9     3135.47     3125.42    108.55 o 
   3   3   9        8.64       -2.65     10.26 o 
   4   3   9      993.31      958.95     35.30 o 
   5   3   9      316.28      352.35     38.11 o 
   6   3   9     1561.83     1576.18     53.42 o 
   7   3   9     2903.41     2873.93     93.65 o 
   8   3   9     2035.56     2008.94     80.98 o 
   9   3   9     2459.90     2332.64     61.76 o 
  10   3   9     2030.71     2002.59     47.10 o 
  11   3   9      684.70      655.91     30.77 o 
  12   3   9       18.87       16.71     21.57 o 
  -6   4   9      369.53      401.63     38.84 o 
  -5   4   9     1410.79     1582.09     78.46 o 
  -4   4   9     1912.93     2176.80    101.06 o 
  -3   4   9      793.20      780.73     46.74 o 
  -2   4   9       19.00      -13.09     13.12 o 
  -1   4   9      108.33       79.83     14.45 o 
   0   4   9      236.08      215.69     23.20 o 
   1   4   9      132.62      115.65     10.87 o 
   2   4   9      969.50      945.23     35.42 o 
   3   4   9     2136.01     2117.91     69.48 o 
   4   4   9     4916.17     5065.04    157.62 o 
   5   4   9     5729.14     5571.45    173.10 o 
   6   4   9      564.07      538.55     25.08 o 
   7   4   9     1098.43     1051.39     38.95 o 
   8   4   9     2113.65     2054.36     71.02 o 
   9   4   9      206.27      181.73     43.62 o 
  10   4   9       19.05       10.86     14.61 o 
  11   4   9       22.29       17.40     12.58 o 
  12   4   9       10.88       24.34     22.46 o 
  13   4   9        4.57        3.23     22.39 o 
  -5   5   9       10.78       21.52     18.97 o 
  -4   5   9       92.28       78.24     18.60 o 
  -3   5   9       37.28       -5.99     15.95 o 
  -2   5   9     1091.13     1052.48     54.96 o 
  -1   5   9     2195.44     2359.90    105.67 o 
   0   5   9      334.61      330.71     27.32 o 
   1   5   9      191.89      205.41     17.51 o 
   2   5   9     1351.60     1298.30     45.75 o 
   3   5   9      893.95      854.36     33.09 o 
   4   5   9      277.39      263.66     18.00 o 
   5   5   9      921.42      920.14     35.35 o 
   6   5   9     1464.95     1481.28     51.76 o 
   7   5   9       64.71       33.69     10.31 o 
   8   5   9      192.47      188.44     17.70 o 
   9   5   9      247.60      218.65     26.33 o 
  10   5   9      241.30      411.64     34.22 o 
  11   5   9     1993.57     1847.15     97.54 o 
  12   5   9     1309.32     1186.32     71.72 o 
  13   5   9      313.78      293.74     38.97 o 
  -5   6   9        0.53       17.63     18.54 o 
  -4   6   9       99.19       87.96     12.93 o 
  -3   6   9      317.03      268.57     20.81 o 
  -2   6   9      710.21      668.72     40.96 o 
  -1   6   9     2387.58     2494.58    111.26 o 
   0   6   9     3081.25     2993.37    131.16 o 
   1   6   9     2141.88     2080.19     69.32 o 
   2   6   9       71.09       62.48     10.61 o 
   3   6   9      271.50      235.46     18.45 o 
   4   6   9      329.26      295.84     19.45 o 
   5   6   9     2010.37     1920.00     64.64 o 
   6   6   9     2399.12     2289.25     75.94 o 
   7   6   9     1374.09     1281.08     47.08 o 
   8   6   9      592.18      571.02     28.24 o 
   9   6   9      510.61      501.02     26.73 o 
  10   6   9      366.89      376.92     25.21 o 
  12   6   9      571.58      718.63     50.69 o 
  13   6   9      296.75      336.21     40.12 o 
  -4   7   9       81.86       67.37     12.71 o 
  -3   7   9        1.56      -11.81     10.82 o 
  -2   7   9       43.84       26.44     13.61 o 
  -1   7   9        4.36        1.00     14.25 o 
   0   7   9      188.40      166.33     17.17 o 
   1   7   9      127.28      100.43     12.51 o 
   2   7   9      318.70      254.83     19.81 o 
   3   7   9     2162.23     2037.67     68.36 o 
   4   7   9     2404.46     2274.85     75.28 o 
   5   7   9       24.88       -1.75      9.80 o 
   6   7   9     1515.88     1515.45     53.64 o 
   7   7   9     2889.82     2869.72     94.13 o 
   8   7   9      767.16      730.51     32.95 o 
   9   7   9        1.48      -12.59     11.78 o 
  10   7   9        8.65       14.50     13.62 o 
  11   7   9       30.44       25.73     24.18 o 
  12   7   9        6.42        2.53     24.72 o 
  -3   8   9      176.29      138.74     14.44 o 
  -2   8   9      718.63      730.50     31.64 o 
  -1   8   9      100.07       99.57     16.95 o 
   0   8   9      598.10      573.64     28.89 o 
   1   8   9     2281.43     2079.54     69.94 o 
   2   8   9     2985.12     2810.83     91.65 o 
   3   8   9     1889.51     1759.98     60.62 o 
   4   8   9      776.20      704.52     30.72 o 
   5   8   9      731.65      680.39     30.79 o 
   6   8   9      131.77      104.66     16.77 o 
   7   8   9       66.16       64.59     12.14 o 
   8   8   9       22.58        8.24     11.94 o 
   9   8   9      665.18      602.30     31.19 o 
  10   8   9     1853.60     1843.88     85.83 o 
  11   8   9     1248.56     1235.35     75.59 o 
  12   8   9      410.40      374.51     43.99 o 
  -3   9   9      502.57      502.02     27.80 o 
  -2   9   9     1072.94     1047.83     39.90 o 
  -1   9   9      857.81      834.66     34.22 o 
   0   9   9      363.61      334.21     24.30 o 
   1   9   9      100.19       76.38     12.91 o 
   2   9   9      240.16      184.39     26.26 o 
   3   9   9        0.68      -15.36     10.24 o 
   4   9   9      471.83      399.04     23.65 o 
   5   9   9     1594.56     1454.41     52.63 o 
   6   9   9      696.78      633.75     30.76 o 
   7   9   9      214.45      214.50     21.21 o 
   8   9   9      129.64      126.00     15.50 o 
   9   9   9       27.39       17.46     13.74 o 
  10   9   9      390.25      337.31     27.99 o 
  11   9   9      733.67      696.01     55.24 o 
  -2  10   9       23.39       14.73     18.01 o 
  -1  10   9        0.47        0.23     12.36 o 
   0  10   9        4.33       -6.40      9.93 o 
   1  10   9       63.67       51.93     13.16 o 
   2  10   9      194.01      160.14     15.84 o 
   3  10   9       38.49       27.72     12.27 o 
   4  10   9      667.72      663.75     30.92 o 
   5  10   9     2248.77     2150.68     73.41 o 
   6  10   9     2042.92     1869.74     65.61 o 
   7  10   9      923.01      852.23     37.29 o 
   8  10   9       41.17       12.07     13.27 o 
   9  10   9        6.45       -0.28     14.11 o 
  10  10   9       15.31        9.72     15.59 o 
  11  10   9       22.77       -0.99     26.73 o 
   0  11   9      947.94      998.42     39.53 o 
   1  11   9      780.84      780.31     28.51 o 
   2  11   9      563.65      521.77     23.15 o 
   3  11   9      281.22      244.67     23.09 o 
   4  11   9      223.69      218.54     21.64 o 
   5  11   9       12.89        8.37     12.67 o 
   6  11   9      238.99      189.28     18.36 o 
   7  11   9       20.42      -19.64     14.81 o 
   8  11   9      265.12      269.23     25.02 o 
   9  11   9      722.55      800.07     39.10 o 
  10  11   9      499.49      541.99     34.90 o 
   1  12   9      244.15      187.40     24.69 o 
   2  12   9       16.02        3.40     10.80 o 
   3  12   9       80.97       67.16     15.22 o 
   4  12   9      242.39      235.43     23.83 o 
   5  12   9       59.75       54.89     14.75 o 
   6  12   9       11.93       23.75     14.57 o 
   7  12   9        0.26       -3.89     13.87 o 
   8  12   9       77.83       73.33     17.02 o 
   5  13   9     1039.32     1048.04     35.70 o 
  -1  -8  10       40.23       40.25     24.78 o 
   0  -8  10        5.24      -32.67     23.57 o 
   1  -8  10        0.28      -34.76     23.17 o 
   2  -8  10       11.48        7.26      9.47 o 
   3  -8  10        1.80      -10.64      9.68 o 
   4  -8  10       28.85       13.40     11.47 o 
  -2  -7  10       97.40       92.31     25.16 o 
  -1  -7  10       15.21        4.99     22.04 o 
   0  -7  10       39.04       -3.56     22.57 o 
   1  -7  10       61.41       63.48     16.14 o 
   2  -7  10      959.33     1020.49     32.34 o 
   3  -7  10     1633.55     1739.88     48.75 o 
   4  -7  10     1188.88     1306.67     46.23 o 
   5  -7  10      745.09      826.15     39.07 o 
   6  -7  10      561.82      605.17     29.19 o 
  -3  -6  10      217.05      205.88     24.46 o 
  -2  -6  10      437.54      454.86     35.28 o 
  -1  -6  10     1055.67     1039.67     64.31 o 
   0  -6  10     1328.75     1418.88     80.18 o 
   1  -6  10      661.75      705.43     24.54 o 
   2  -6  10       12.11        7.11      7.81 o 
   3  -6  10      497.26      500.64     20.77 o 
   4  -6  10      667.91      653.96     28.31 o 
   5  -6  10       18.38      -11.47     10.29 o 
   6  -6  10       89.45       85.44     13.05 o 
   7  -6  10      140.50      120.26     16.80 o 
   8  -6  10       39.84       33.23     12.54 o 
  -4  -5  10       76.50       75.81     14.63 o 
  -3  -5  10      143.04      139.28     15.25 o 
  -2  -5  10      844.47      937.28     70.53 o 
  -1  -5  10      910.60      974.12     39.05 o 
   0  -5  10      335.09      344.33     17.90 o 
   1  -5  10      187.82      187.95     12.87 o 
   2  -5  10      161.66      158.90     11.59 o 
   3  -5  10        0.83       -9.29      7.12 o 
   4  -5  10       48.02       51.32      9.45 o 
   5  -5  10       82.02       71.10     10.66 o 
   6  -5  10     1118.60     1104.12     39.92 o 
   7  -5  10     2106.01     2142.07     69.27 o 
   8  -5  10     1289.38     1330.83     47.98 o 
   9  -5  10      249.75      242.02     21.96 o 
  -5  -4  10      487.48      513.62     30.34 o 
  -4  -4  10      392.38      418.73     27.18 o 
  -3  -4  10       53.45       51.09     12.59 o 
  -2  -4  10       14.81       12.59     11.07 o 
  -1  -4  10      101.67       92.02     12.36 o 
   0  -4  10      162.65      188.49     25.74 o 
   1  -4  10     1844.02     1925.04     43.58 o 
   2  -4  10     1787.13     1885.61     49.89 o 
   3  -4  10      921.00      945.53     28.81 o 
   4  -4  10      573.17      613.53     25.17 o 
   5  -4  10      140.84      163.46     13.84 o 
   6  -4  10       58.82       67.80     10.13 o 
   7  -4  10      107.13       84.73     14.32 o 
   8  -4  10      595.03      499.84     25.50 o 
   9  -4  10       93.87       46.76     12.73 o 
  10  -4  10      111.44       86.48     13.91 o 
  -5  -3  10       22.26       12.06     12.81 o 
  -4  -3  10      185.60      164.05     15.44 o 
  -3  -3  10      327.32      330.31     24.63 o 
  -2  -3  10      576.82      613.40     29.62 o 
  -1  -3  10     1206.54     1334.87    103.24 o 
   0  -3  10      655.73      677.25     23.50 o 
   1  -3  10       30.62       38.06      7.55 o 
   2  -3  10     1404.26     1490.36     34.95 o 
   3  -3  10     1754.84     1792.99     40.89 o 
   4  -3  10      152.46      140.29     12.89 o 
   5  -3  10      109.48      104.85     10.66 o 
   6  -3  10       16.19       22.73      8.99 o 
   7  -3  10       21.87       32.73      9.40 o 
   8  -3  10       39.37       33.64     10.20 o 
   9  -3  10       18.74       -0.75     10.05 o 
  10  -3  10      218.78      154.53     16.32 o 
  -5  -2  10       14.80        3.08     12.28 o 
  -4  -2  10      721.78      826.13     35.31 o 
  -3  -2  10     1533.97     1652.13     56.98 o 
  -2  -2  10     1339.89     1442.56     50.51 o 
  -1  -2  10      935.41      981.78     30.07 o 
   0  -2  10     1333.60     1419.91     39.64 o 
   1  -2  10      457.23      575.05     21.37 o 
   2  -2  10       13.71       16.29      7.01 o 
   3  -2  10       30.81       16.17      9.58 o 
   4  -2  10       23.77       15.13      5.76 o 
   5  -2  10     2824.85     2874.00     87.12 o 
   6  -2  10     6436.60     6489.11    189.29 o 
   7  -2  10     2721.18     2878.80     87.94 o 
   8  -2  10      253.66      252.82     18.17 o 
   9  -2  10       15.20       12.31      9.44 o 
  10  -2  10       28.19       12.23     10.39 o 
  11  -2  10        0.91       -2.04     11.13 o 
  -5  -1  10      402.59      429.41     21.48 o 
  -4  -1  10        7.41        7.19      9.40 o 
  -3  -1  10      199.69      226.07     20.24 o 
  -2  -1  10       69.18       68.97     10.85 o 
  -1  -1  10      441.85      437.36     23.45 o 
   0  -1  10     2982.07     3119.50     96.99 o 
   1  -1  10     3401.44     3729.39    156.42 o 
   2  -1  10      390.74      411.67     21.95 o 
   3  -1  10       16.56        4.00      7.58 o 
   4  -1  10        7.83       -2.87      5.38 o 
   5  -1  10       90.67       76.38      6.28 o 
   6  -1  10      821.36      803.57     21.51 o 
   7  -1  10     1974.14     1937.93     68.47 o 
   8  -1  10      468.04      440.66     22.25 o 
   9  -1  10       68.67       49.12     10.22 o 
  10  -1  10      359.83      409.94     22.85 o 
  11  -1  10       19.95       26.18     11.08 o 
  -5   0  10       35.94       36.79     17.45 o 
  -4   0  10      147.15      144.16     20.20 o 
  -3   0  10        3.74      -11.75     16.10 o 
  -2   0  10       63.77       45.05     10.05 o 
  -1   0  10       35.96       20.80      8.81 o 
   0   0  10     1753.81     1900.59     61.57 o 
   1   0  10     4624.77     5013.83    151.36 o 
   2   0  10     4674.44     5072.42    152.92 o 
   3   0  10      695.21      697.71     43.39 o 
   4   0  10       22.38        9.62      9.78 o 
   5   0  10        0.04        0.48      7.40 o 
   6   0  10      317.18      297.79     15.37 o 
   7   0  10      822.08      753.59     20.83 o 
   8   0  10      626.75      512.10     35.75 o 
   9   0  10      491.70      480.71     23.56 o 
  10   0  10     1619.31     1643.78     54.44 o 
  11   0  10     1083.50     1132.10     44.60 o 
  12   0  10       96.55       96.01     11.83 o 
  -5   1  10      728.73      863.04     51.22 o 
  -4   1  10     1571.58     1801.48     85.82 o 
  -3   1  10     1176.72     1279.68     64.62 o 
  -2   1  10      460.24      497.27     35.07 o 
  -1   1  10       89.29       53.02     13.69 o 
   0   1  10      268.77      264.16     25.97 o 
   1   1  10        5.19        0.96     10.89 o 
   2   1  10       56.27       61.87     12.55 o 
   3   1  10      217.41      259.47     57.42 o 
   4   1  10     2163.21     2208.38     71.61 o 
   5   1  10     5328.84     5401.78    167.38 o 
   6   1  10     1265.02     1241.12     43.46 o 
   7   1  10       14.66       15.23      8.43 o 
   8   1  10      655.32      637.82     26.62 o 
   9   1  10      565.11      510.67     24.48 o 
  10   1  10      174.50       48.49     16.82 o 
  11   1  10      113.00      116.99     15.80 o 
  12   1  10       60.77       63.21     20.62 o 
  -5   2  10        0.13       15.67     18.03 o 
  -4   2  10      290.45      375.99     34.17 o 
  -3   2  10      122.19      127.21     18.71 o 
  -2   2  10      171.65      139.07     17.60 o 
  -1   2  10      785.42      835.89     46.46 o 
   0   2  10      970.11     1032.23     53.28 o 
   1   2  10      120.04      118.29     15.47 o 
   2   2  10      345.84      322.31     26.19 o 
   3   2  10      352.10      337.52     19.01 o 
   4   2  10      582.32      576.51     25.00 o 
   5   2  10     2664.17     2524.11    292.19 o 
   6   2  10     3016.20     2999.96     95.87 o 
   7   2  10      740.90      687.35     28.74 o 
   8   2  10      370.03      375.76     21.28 o 
   9   2  10      317.91      331.85     20.86 o 
  10   2  10        0.60        5.09      8.53 o 
  11   2  10      416.37      375.36     34.66 o 
  12   2  10      670.67      654.37     44.36 o 
  -5   3  10        7.57       27.17     18.35 o 
  -4   3  10        0.29       12.14     16.37 o 
  -2   3  10      423.97      483.39     34.83 o 
  -1   3  10     3150.77     3381.97    147.49 o 
   0   3  10     5130.45     5620.17    238.50 o 
   1   3  10     4081.37     4325.88    185.22 o 
   2   3  10      319.63      267.93     18.44 o 
   3   3  10       63.87       44.70      9.53 o 
   4   3  10      140.48      118.16     11.94 o 
   5   3  10      754.31      779.59     30.94 o 
   6   3  10     1050.89      943.33     48.42 o 
   7   3  10      654.07      678.68    108.26 o 
   8   3  10      921.69      891.76     35.05 o 
   9   3  10     2324.50     2311.28     91.07 o 
  10   3  10     1746.24     1670.05     47.46 o 
  11   3  10       24.05       25.82     12.89 o 
  12   3  10      420.02      364.94     35.93 o 
  -5   4  10      759.81      982.29     58.22 o 
  -4   4  10      477.94      527.41     40.85 o 
  -3   4  10      120.69       91.43     18.60 o 
  -2   4  10        0.25      -19.26     13.91 o 
  -1   4  10       15.03       17.97     14.07 o 
   0   4  10       74.31       71.82     14.48 o 
   1   4  10      691.26      737.95     41.77 o 
   2   4  10      180.16      135.64     18.37 o 
   3   4  10     1864.59     1891.13     63.35 o 
   4   4  10     2511.94     2543.68     82.73 o 
   5   4  10      283.05      260.78     19.16 o 
   6   4  10     1816.50     1755.37     59.69 o 
   7   4  10     3821.72     3695.41    159.94 o 
   8   4  10     1993.62     1818.66     62.24 o 
  10   4  10      256.80      223.84     21.50 o 
  11   4  10      219.70      210.98     19.10 o 
  12   4  10        1.21       -1.44     22.51 o 
  -4   5  10      236.33      299.70     35.40 o 
  -3   5  10        0.72      -21.95     15.44 o 
  -2   5  10      332.54      325.04     31.72 o 
  -1   5  10      401.21      421.15     32.91 o 
   0   5  10      408.25      411.58     30.78 o 
   1   5  10     1250.50     1243.18     45.36 o 
   2   5  10     1651.25     1644.10     56.45 o 
   3   5  10     2503.86     2464.02     80.82 o 
   4   5  10     3882.67     3987.23    126.22 o 
   5   5  10     3129.53     3130.58    100.61 o 
   6   5  10      664.45      596.42     27.56 o 
   7   5  10      198.75      173.46     17.17 o 
   8   5  10      410.57      390.08     31.02 o 
   9   5  10      113.27       53.61     18.90 o 
  10   5  10      942.95      984.59     46.01 o 
  11   5  10     1497.36     1458.31     54.86 o 
  12   5  10      438.80      459.27     44.62 o 
  -4   6  10      104.94      100.31     21.21 o 
  -3   6  10      251.69      222.56     26.60 o 
  -2   6  10     1614.51     1610.89     77.81 o 
  -1   6  10     2576.29     2747.81    122.49 o 
   0   6  10      955.47      950.26     51.05 o 
   1   6  10       65.44       40.24     11.30 o 
   2   6  10     1160.63     1050.19     39.87 o 
   3   6  10      668.72      640.27     28.71 o 
   4   6  10       84.07       58.71     10.86 o 
   5   6  10      163.00      116.71     12.48 o 
   6   6  10       28.99        9.12     10.52 o 
   7   6  10       69.46       62.24     11.81 o 
   8   6  10      499.24      507.93     26.48 o 
   9   6  10       54.19       48.00     13.03 o 
  10   6  10      154.66      123.69     15.70 o 
  11   6  10      865.78      819.37     51.72 o 
  12   6  10      914.00     1101.59     67.47 o 
  -3   7  10       55.79       40.32     12.48 o 
  -2   7  10       91.54       81.99     18.39 o 
  -1   7  10      107.03       87.37     17.49 o 
   0   7  10      282.44      247.55     28.82 o 
   1   7  10        1.25      -16.24     10.83 o 
   2   7  10      279.63      235.35     20.15 o 
   3   7  10      725.04      663.66     30.43 o 
   4   7  10      155.55      113.82     13.79 o 
   5   7  10     1199.41     1115.87     42.14 o 
   6   7  10     2477.42     2374.98     79.25 o 
   7   7  10     1435.26     1339.86     56.91 o 
   8   7  10      760.68      715.77     33.62 o 
   9   7  10      147.05      124.57     16.08 o 
  10   7  10      186.06      175.71     17.82 o 
  11   7  10       12.52        2.64     14.81 o 
  12   7  10      117.48       90.30     28.80 o 
  -3   8  10       21.61       24.57     12.96 o 
  -2   8  10        6.11       -0.67     16.00 o 
  -1   8  10      111.34       99.18     18.34 o 
   0   8  10      809.90      787.32     46.41 o 
   1   8  10     1186.18     1174.17     44.78 o 
   2   8  10     1556.84     1415.43     51.30 o 
   3   8  10     2484.99     2302.33     77.28 o 
   4   8  10     1258.96     1162.01     44.41 o 
   5   8  10       71.86       19.07     11.65 o 
   6   8  10      312.84      288.98     22.15 o 
   7   8  10      617.52      553.46     28.36 o 
   8   8  10        0.09      -10.57     11.82 o 
   9   8  10      777.04      775.25     35.87 o 
  10   8  10      742.27      807.14     38.56 o 
  11   8  10      199.86      231.89     24.92 o 
  12   8  10       34.40       34.53     27.57 o 
  -2   9  10      726.91      739.09     35.32 o 
  -1   9  10      104.06       84.55     13.64 o 
   0   9  10      149.54      129.28     19.37 o 
   1   9  10      574.37      544.49     28.73 o 
   2   9  10      320.65      260.08     22.13 o 
   3   9  10       12.18       -9.20     11.33 o 
   4   9  10        1.00       -1.15     11.51 o 
   5   9  10       56.88       39.99     12.79 o 
   6   9  10      141.78      104.15     14.33 o 
   7   9  10       76.11       64.07     13.23 o 
   8   9  10        0.99       -0.48     12.29 o 
   9   9  10      692.21      678.04     33.90 o 
  10   9  10     1660.99     1693.19     63.39 o 
  11   9  10      994.26     1030.08     46.40 o 
  -1  10  10      129.45      112.27     14.95 o 
   0  10  10       10.71       -0.73     12.17 o 
   1  10  10       40.65       36.14     13.39 o 
   2  10  10       25.97       38.17     13.08 o 
   3  10  10      264.80      247.00     22.38 o 
   4  10  10     1859.44     1881.88     66.20 o 
   5  10  10     2389.03     2256.91     77.09 o 
   6  10  10      545.11      470.33     28.33 o 
   7  10  10      215.02      186.32     20.21 o 
   8  10  10       98.16       91.74     15.07 o 
   9  10  10       28.70       32.06     14.99 o 
  10  10  10        2.04       -2.04     16.06 o 
   1  11  10      232.95      207.29     17.18 o 
   2  11  10      363.75      353.91     20.78 o 
   3  11  10      169.06      155.55     17.02 o 
   4  11  10        3.47      -12.01     12.78 o 
   5  11  10      385.48      357.69     25.58 o 
   6  11  10      577.14      560.55     30.38 o 
   7  11  10       17.95      -11.39     13.34 o 
   8  11  10      224.95      186.80     27.02 o 
   9  11  10      166.36      195.75     21.96 o 
   3  12  10        2.32       -4.33     14.57 o 
   4  12  10        0.67       12.69     14.12 o 
   5  12  10        0.75        5.83     14.06 o 
   6  12  10       23.24       12.84     14.15 o 
   7  12  10       42.08       22.79     15.09 o 
   8  12  10      332.48      330.43     27.55 o 
   0  -7  11       22.84      -15.22     23.93 o 
   1  -7  11      269.74      221.94     31.97 o 
   2  -7  11      348.48      398.95     21.59 o 
   3  -7  11      421.54      489.29     22.92 o 
   4  -7  11      473.44      555.75     24.24 o 
   5  -7  11      467.64      505.92     26.88 o 
  -2  -6  11      122.55      119.67     26.98 o 
  -1  -6  11      407.97      409.27     44.73 o 
   0  -6  11      342.14      363.13     43.06 o 
   1  -6  11        4.99        5.72     20.96 o 
   2  -6  11      428.44      464.87     20.60 o 
   3  -6  11     1043.55     1077.59     33.82 o 
   4  -6  11      527.46      526.88     25.97 o 
   5  -6  11      110.31       93.16     13.08 o 
   6  -6  11       64.50       64.26     12.82 o 
   7  -6  11       48.66       31.22     12.32 o 
  -3  -5  11      532.37      676.90     62.79 o 
  -2  -5  11      525.30      592.75     33.38 o 
  -1  -5  11     1129.00     1302.23     99.75 o 
   0  -5  11     1010.16     1035.57     63.18 o 
   1  -5  11      553.17      600.05     22.58 o 
   2  -5  11      103.40       91.36      9.64 o 
   3  -5  11       19.36        1.48      7.93 o 
   4  -5  11        0.90       -6.06      8.88 o 
   5  -5  11      465.18      446.78     23.25 o 
   6  -5  11     1545.34     1653.27     55.80 o 
   7  -5  11      955.94     1059.92     40.50 o 
   8  -5  11      233.22      241.42     20.59 o 
  -3  -4  11       48.73       42.02     13.27 o 
  -2  -4  11      119.60      115.68     14.42 o 
  -1  -4  11        2.54       -3.86     11.09 o 
   0  -4  11      232.77      227.02     21.32 o 
   1  -4  11      303.17      319.41     23.19 o 
   2  -4  11      127.48      131.09     11.37 o 
   3  -4  11       86.43       98.91     11.10 o 
   4  -4  11      206.22      225.58     16.72 o 
   5  -4  11        5.10        2.88      8.88 o 
   6  -4  11      597.96      578.66     26.41 o 
   7  -4  11     1100.16     1113.85     41.12 o 
   8  -4  11      712.43      719.06     31.58 o 
   9  -4  11       14.90       -2.55     11.55 o 
  -4  -3  11        0.39      -11.50     12.70 o 
  -3  -3  11       84.51       69.57     13.57 o 
  -2  -3  11      151.31      136.98     14.33 o 
  -1  -3  11       85.26       87.15     12.60 o 
   0  -3  11      332.39      403.69     25.99 o 
   1  -3  11     2436.54     2775.09     72.10 o 
   2  -3  11     2317.27     2558.82     71.98 o 
   3  -3  11      712.26      771.01     25.53 o 
   4  -3  11      155.04      177.00     15.76 o 
   5  -3  11      131.32      146.46     14.00 o 
   6  -3  11      167.20      168.78     15.04 o 
   7  -3  11       99.66       64.61     11.01 o 
   8  -3  11        0.65      -14.58      9.72 o 
   9  -3  11       50.59       21.81     11.66 o 
  10  -3  11      604.89      621.04     29.79 o 
  -4  -2  11      748.83      893.04     52.75 o 
  -3  -2  11      896.38     1043.30     56.86 o 
  -2  -2  11      825.56      870.49     36.15 o 
  -1  -2  11      869.66      959.08     37.97 o 
   0  -2  11      473.71      527.41     22.34 o 
   1  -2  11       56.47       58.58      8.50 o 
   2  -2  11      278.96      291.62     16.83 o 
   3  -2  11      106.89       93.57      8.95 o 
   4  -2  11      440.98      425.44     16.93 o 
   5  -2  11     1935.28     2011.36     63.75 o 
   6  -2  11     1597.86     1680.45     55.21 o 
   7  -2  11       90.72      105.12     11.55 o 
   8  -2  11       13.51       10.02      9.66 o 
   9  -2  11       47.79       19.86     10.67 o 
  10  -2  11      164.95      159.69     20.47 o 
  -4  -1  11      183.93      184.48     23.01 o 
  -3  -1  11      355.80      402.36     34.19 o 
  -2  -1  11      130.12      123.83     18.86 o 
  -1  -1  11       85.74       59.84     15.58 o 
   0  -1  11      221.21      267.43     28.89 o 
   3  -1  11       43.28       27.94      7.39 o 
   4  -1  11      389.35      347.52     16.58 o 
   5  -1  11     2635.55     2715.13     85.27 o 
   6  -1  11     4443.01     4540.42    134.44 o 
   7  -1  11     1955.87     1971.27     96.06 o 
   8  -1  11       50.89       39.43     10.26 o 
   9  -1  11      115.45      113.19     12.59 o 
  10  -1  11        5.22        3.69     10.53 o 
  11  -1  11       77.92       64.63     12.92 o 
  -4   0  11        0.75      -11.46     17.16 o 
  -3   0  11        9.07       15.68     15.98 o 
  -2   0  11      107.11      118.78     18.34 o 
  -1   0  11     1306.43     1449.96     70.32 o 
   0   0  11     4311.59     5002.82    213.73 o 
   1   0  11     4315.32     4977.79    212.34 o 
   2   0  11      953.33      984.80     51.69 o 
   3   0  11        6.67      -16.08     10.72 o 
   4   0  11       24.27       18.18     10.60 o 
   5   0  11       72.35       67.66      9.74 o 
   6   0  11       19.17        8.37     10.54 o 
   7   0  11        4.82      -11.61      7.74 o 
   8   0  11      277.36      264.91     18.68 o 
   9   0  11     1002.24     1084.69     39.64 o 
  10   0  11     1081.32     1175.19     42.54 o 
  11   0  11      115.11      119.38     13.68 o 
  -4   1  11      493.44      612.74     43.18 o 
  -3   1  11      194.87      200.65     29.53 o 
  -2   1  11       94.88       66.34     16.58 o 
  -1   1  11        7.59        4.95     14.02 o 
   0   1  11      308.15      390.93     31.91 o 
   1   1  11      985.13     1063.73     54.80 o 
   2   1  11      345.39      318.63     28.17 o 
   3   1  11      205.97      154.41     22.14 o 
   4   1  11     1026.30     1013.67     37.26 o 
   5   1  11      327.46      344.37     27.71 o 
   6   1  11      367.27      407.40     24.45 o 
   7   1  11     1118.34     1064.09     39.06 o 
   8   1  11      655.56      596.01     22.34 o 
   9   1  11      585.69      511.73     37.86 o 
  10   1  11      904.81      795.37     49.36 o 
  12   1  11       68.08       63.00     20.89 o 
  -4   2  11      416.49      479.42     38.62 o 
  -3   2  11      212.24      177.56     21.77 o 
  -2   2  11       11.52        3.28     15.50 o 
  -1   2  11       53.46       44.44     15.66 o 
   0   2  11       16.11       32.78     14.50 o 
   1   2  11        3.40        6.40     13.12 o 
   2   2  11       63.13       55.80     13.03 o 
   3   2  11      720.61      749.96     30.71 o 
   4   2  11     3400.95     3530.67    111.90 o 
   5   2  11     5190.70     5397.11    168.14 o 
   6   2  11     1593.99     1633.32     55.83 o 
   7   2  11       38.54       22.89     12.01 o 
   8   2  11      670.12      664.91     28.97 o 
   9   2  11       41.23       41.60      9.14 o 
  11   2  11      218.20      382.20     33.69 o 
  12   2  11      173.11      161.98     23.93 o 
  -4   3  11       18.47       27.12     19.23 o 
  -3   3  11       35.32       31.00     17.46 o 
  -2   3  11     1143.93     1243.17     63.97 o 
  -1   3  11     3212.82     3522.45    154.32 o 
   0   3  11     2381.35     2609.32    116.70 o 
   1   3  11      829.53      881.14     48.46 o 
   2   3  11       20.02       15.99     12.74 o 
   3   3  11       86.66       65.92     11.04 o 
   4   3  11        1.82       -3.15      9.22 o 
   5   3  11       52.29       50.34     13.04 o 
   6   3  11      153.48      106.38     15.24 o 
   7   3  11       55.09       13.31     12.53 o 
   8   3  11     1002.95     1048.90     39.78 o 
   9   3  11      989.75     1015.57     39.59 o 
  10   3  11       24.07       31.75     12.90 o 
  11   3  11      692.83      618.07     25.15 o 
  12   3  11      937.69      916.25     54.53 o 
  -4   4  11       29.93       13.10     18.98 o 
  -3   4  11        6.61        0.92     17.44 o 
  -2   4  11      104.94       90.86     18.30 o 
  -1   4  11      678.43      789.32     46.42 o 
   0   4  11     1138.25     1245.28     62.64 o 
   1   4  11     1087.69     1171.16     59.40 o 
   2   4  11       93.51       73.62     13.22 o 
   3   4  11     1080.61     1088.32     41.07 o 
   4   4  11      191.89      186.41     17.24 o 
   5   4  11      529.07      538.34     26.54 o 
   6   4  11     1728.28     1710.95     58.82 o 
   7   4  11     1482.03     1338.02    107.58 o 
   8   4  11     1314.01     1258.20     46.48 o 
   9   4  11      890.30      900.15     77.33 o 
  10   4  11      716.54      672.56     31.89 o 
  11   4  11       71.76       45.20     11.95 o 
  12   4  11      143.94      118.76     24.98 o 
  -3   5  11        4.85      -14.08     16.97 o 
  -2   5  11        1.66       11.60     16.65 o 
  -1   5  11      107.43      116.20     18.63 o 
   0   5  11      449.07      549.54     37.76 o 
   1   5  11      748.01      773.94     44.70 o 
   2   5  11     1174.48     1131.31     42.67 o 
   3   5  11     3039.56     3065.23     99.29 o 
   4   5  11     4008.67     4067.08    129.15 o 
   5   5  11     1173.90     1106.36     42.31 o 
   6   5  11       28.31       11.07     10.47 o 
   7   5  11      740.60      673.97     30.30 o 
   8   5  11      187.69      168.11     35.59 o 
   9   5  11      229.75      206.38     28.40 o 
  10   5  11      150.16      138.34     37.77 o 
  11   5  11      135.81      130.15     16.92 o 
  12   5  11       80.81       56.23     17.56 o 
  -3   6  11      261.80      276.99     33.45 o 
  -2   6  11      769.89      895.31     52.33 o 
  -1   6  11      563.82      654.60     42.75 o 
   0   6  11       20.63        8.13     14.89 o 
   1   6  11      593.61      598.50     38.87 o 
   2   6  11      510.98      464.12     25.46 o 
   3   6  11      529.93      537.96     26.99 o 
   4   6  11      349.92      333.69     22.38 o 
   5   6  11      296.63      286.34     21.36 o 
   6   6  11       32.16       14.61     11.17 o 
   7   6  11      136.98      131.31     18.43 o 
   8   6  11      176.17      177.42     18.66 o 
   9   6  11      302.20      297.68     23.41 o 
  10   6  11     1402.83     1371.96     51.94 o 
  11   6  11     1176.89      544.03     44.90 o 
  12   6  11      361.47      397.88     29.05 o 
  -2   7  11      678.38      772.61     48.47 o 
  -1   7  11      710.16      759.62     47.28 o 
   0   7  11      216.68      154.87     19.90 o 
   1   7  11       37.89       18.57     15.42 o 
   2   7  11      187.36      189.82     18.68 o 
   3   7  11       23.90       20.72     11.77 o 
   4   7  11      831.00      831.65     35.18 o 
   5   7  11     1912.19     1895.36     65.62 o 
   6   7  11     1058.25      968.39     49.92 o 
   7   7  11      575.16      530.65     27.95 o 
   8   7  11      912.35      869.31     36.84 o 
   9   7  11      290.84      280.04     23.62 o 
  10   7  11        0.25       -4.32     13.43 o 
  11   7  11      276.58      225.86     40.15 o 
  12   7  11      204.45      178.18     38.11 o 
  -1   8  11       76.48       55.09     18.02 o 
   0   8  11      181.86      143.32     20.45 o 
   1   8  11      480.99      471.28     27.48 o 
   2   8  11     1169.78     1170.36     45.22 o 
   3   8  11     1029.85      998.84     41.11 o 
   4   8  11       35.57       35.55     12.32 o 
   5   8  11      810.44      842.98     36.23 o 
   6   8  11     1050.70      964.10     39.65 o 
   7   8  11      275.29      233.41     21.32 o 
   8   8  11        5.82        6.88     12.30 o 
   9   8  11       73.82       74.62     15.24 o 
  10   8  11       13.46       19.02     15.45 o 
  11   8  11        3.16       -0.25     15.64 o 
  -1   9  11       46.28       41.07     13.60 o 
   0   9  11      537.26      580.30     41.51 o 
   1   9  11      566.86      512.89     29.28 o 
   2   9  11      493.74      452.49     28.59 o 
   3   9  11      269.71      223.46     22.42 o 
   4   9  11      370.28      311.60     24.76 o 
   5   9  11       26.23       14.25     13.47 o 
   6   9  11      106.89       71.31     14.32 o 
   7   9  11       12.10        0.45     12.12 o 
   8   9  11      430.47      375.34     25.41 o 
   9   9  11     1801.75     1810.55     65.65 o 
  10   9  11     1518.57     1557.31     60.15 o 
  11   9  11      366.03      373.44     30.84 o 
   1  10  11       51.46       40.77     14.80 o 
   2  10  11       21.83       16.87     13.55 o 
   3  10  11      585.08      596.02     31.63 o 
   4  10  11     1171.47     1129.33     45.39 o 
   5  10  11      745.08      705.61     34.42 o 
   6  10  11      106.01       82.51     15.13 o 
   7  10  11       30.45       17.95     13.09 o 
   8  10  11        0.98       -4.95     13.21 o 
   9  10  11      146.17      142.41     18.03 o 
  10  10  11      316.67      292.48     29.07 o 
   2  11  11        8.14        7.40     14.36 o 
   3  11  11      122.69      126.73     16.75 o 
   4  11  11      809.90      895.02     40.10 o 
   5  11  11      955.77      969.65     42.07 o 
   6  11  11      397.10      336.86     26.22 o 
   7  11  11       10.73      -15.78     13.61 o 
   8  11  11        0.87        2.41     14.61 o 
   9  11  11       10.89       21.47     15.67 o 
   1  -6  12      518.76      573.19     53.46 o 
   2  -6  12      874.56     1009.90     32.85 o 
   3  -6  12      712.98      795.96     28.95 o 
   4  -6  12      460.55      492.05     23.04 o 
   5  -6  12      338.89      378.66     26.18 o 
  -1  -5  12      823.12      896.14     61.80 o 
   0  -5  12      478.56      522.05     46.35 o 
   1  -5  12       19.70       30.56     21.15 o 
   2  -5  12      162.28      157.11     13.04 o 
   3  -5  12      197.32      180.17     13.88 o 
   4  -5  12        0.61       -5.63      8.94 o 
   5  -5  12      205.21      236.22     19.64 o 
   6  -5  12      332.71      403.97     23.93 o 
   7  -5  12       30.40       37.50     12.23 o 
  -2  -4  12      131.22      136.75     20.89 o 
  -1  -4  12       50.95       47.20     13.14 o 
   0  -4  12       23.38       25.01     12.29 o 
   1  -4  12        5.11       17.87     11.78 o 
   2  -4  12       36.78       62.40     12.99 o 
   3  -4  12       52.25       56.41      9.25 o 
   4  -4  12       10.27        0.58      8.26 o 
   5  -4  12      632.65      668.48     32.23 o 
   6  -4  12     1788.85     1893.51     62.31 o 
   7  -4  12     1000.92     1117.64     41.98 o 
   8  -4  12      241.74      281.55     22.45 o 
  -2  -3  12        9.31       26.15     17.58 o 
  -1  -3  12       86.05      104.93     18.31 o 
   0  -3  12     1022.99     1254.44     64.23 o 
   1  -3  12     1718.38     2052.18    105.68 o 
   2  -3  12     1078.80     1189.36     45.69 o 
   3  -3  12      313.96      358.57     24.77 o 
   4  -3  12      359.50      383.15     18.86 o 
   5  -3  12      180.07      177.17     15.83 o 
   6  -3  12       57.19       43.52     11.07 o 
   7  -3  12      164.59      114.47     13.42 o 
   8  -3  12       10.10      -16.17     10.78 o 
   9  -3  12      187.30      206.33     19.03 o 
  -3  -2  12      393.74      505.26     40.34 o 
  -2  -2  12      447.57      502.82     39.03 o 
  -1  -2  12      151.35      145.67     19.65 o 
   0  -2  12       32.23       46.21     16.08 o 
   1  -2  12      634.20      747.64     74.69 o 
   2  -2  12      895.47      956.79     39.94 o 
   3  -2  12       22.29       18.34     14.18 o 
   4  -2  12      227.19      254.84     29.21 o 
   5  -2  12      234.10      295.95     31.22 o 
   6  -2  12        8.95       10.66      9.54 o 
   7  -2  12       73.43       60.14     11.39 o 
   8  -2  12       38.01        5.28     10.90 o 
   9  -2  12      187.70      151.62     15.01 o 
  10  -2  12      752.93      799.78     35.43 o 
  -3  -1  12      421.21      540.27     41.33 o 
  -2  -1  12      101.11       86.85     19.32 o 
  -1  -1  12      125.23      107.50     18.56 o 
   0  -1  12       61.71       77.31     17.37 o 
   2  -1  12        2.05        6.44     13.11 o 
   3  -1  12      174.79      178.27     17.32 o 
   4  -1  12     1578.89     1635.68     54.84 o 
   5  -1  12     3698.91     3715.97    165.46 o 
   6  -1  12     2516.89     2531.80    117.61 o 
   7  -1  12      286.43      289.97     19.59 o 
   8  -1  12       12.77        3.69     10.46 o 
   9  -1  12       11.43        3.82     10.69 o 
  10  -1  12       12.42        1.97     11.60 o 
  -3   0  12       16.25       10.95     17.81 o 
  -2   0  12      216.59      239.77     30.70 o 
  -1   0  12     1312.56     1531.77     75.40 o 
   0   0  12     1828.56     2190.98    100.79 o 
   1   0  12      748.98      901.03     50.27 o 
   2   0  12      341.58      409.79     32.58 o 
   3   0  12       65.21       46.80     13.45 o 
   4   0  12       37.66       27.39     12.09 o 
   5   0  12      494.39      557.64     35.09 o 
   6   0  12      899.46      925.55     29.80 o 
   7   0  12      113.50      106.80     19.59 o 
   8   0  12      294.73      313.12     32.03 o 
   9   0  12      665.59      668.02     45.18 o 
  10   0  12       59.99       76.09     21.86 o 
  11   0  12      198.41      149.83     25.80 o 
  -3   1  12       90.12      100.34     20.41 o 
  -2   1  12       37.69       32.22     16.94 o 
  -1   1  12      567.21      677.67     43.68 o 
   0   1  12     1690.83     2028.60     94.50 o 
   1   1  12     1956.51     2270.02    103.47 o 
   2   1  12      129.50      115.54     16.95 o 
   3   1  12      245.33      212.99     24.88 o 
   4   1  12        0.24       -7.87     12.08 o 
   5   1  12      363.05      428.37     31.65 o 
   6   1  12      484.84      514.21     25.23 o 
   7   1  12      525.58      461.95     31.93 o 
   8   1  12      661.59      662.13     43.25 o 
   9   1  12     1299.91     1246.30     66.69 o 
  10   1  12     1001.09      960.61     55.98 o 
  11   1  12      191.58      184.50     25.78 o 
  -3   2  12      190.82      170.78     23.05 o 
  -2   2  12       44.70       28.15     17.76 o 
  -1   2  12       83.57       82.11     17.88 o 
   0   2  12       41.15       33.92     15.73 o 
   1   2  12        7.67       -6.97     14.01 o 
   2   2  12      170.20      156.02     18.22 o 
   3   2  12     1168.35     1229.01     60.75 o 
   4   2  12     2982.07     3150.74    101.31 o 
   5   2  12     1698.57     1928.79    208.64 o 
   6   2  12       27.09        3.96     12.40 o 
   7   2  12      287.47      274.62     27.50 o 
   8   2  12       97.97       95.52     12.38 o 
   9   2  12        1.05       -7.47      8.69 o 
  10   2  12        3.39      -12.08     17.40 o 
  -3   3  12       43.60       25.61     18.86 o 
  -2   3  12      551.69      654.75     44.40 o 
  -1   3  12      643.86      760.60     46.36 o 
   0   3  12      102.16      108.28     18.59 o 
   1   3  12       26.86       19.97     15.28 o 
   2   3  12       62.36       50.90     14.82 o 
   3   3  12      500.68      484.79     25.40 o 
   4   3  12     1078.63     1171.53     43.91 o 
   5   3  12     1484.51     1553.23     54.76 o 
   6   3  12      847.89      719.58     32.00 o 
   7   3  12       64.00       45.24     14.42 o 
   8   3  12      433.15      484.85     25.62 o 
   9   3  12        0.11       15.29     11.29 o 
  10   3  12      495.06      473.20     36.67 o 
  11   3  12      894.49      890.25     52.57 o 
  12   3  12      518.99      501.57     39.51 o 
  -3   4  12       60.50       51.11     19.73 o 
  -2   4  12      729.03      870.12     52.52 o 
  -1   4  12     1909.19     2275.13    105.59 o 
   0   4  12     1152.11     1327.93     67.16 o 
   1   4  12       53.09       29.44     15.79 o 
   2   4  12       71.56       45.06     15.29 o 
   3   4  12       75.86       87.44     12.89 o 
   4   4  12      272.27      290.00     21.53 o 
   5   4  12      790.05      757.62     32.94 o 
   6   4  12      766.36      685.76     31.35 o 
   7   4  12      972.68     1018.35     56.54 o 
   8   4  12     1489.47     1498.24     73.73 o 
   9   4  12     1006.08      983.66     39.84 o 
  10   4  12       46.11       34.27     13.00 o 
  11   4  12      216.11      183.16     18.37 o 
  12   4  12      344.48      308.81     33.92 o 
  -2   5  12        0.26       14.89     17.83 o 
  -1   5  12        0.89       15.32     17.36 o 
   0   5  12        5.06       21.68     16.24 o 
   1   5  12      269.07      260.26     28.88 o 
   2   5  12     1071.78     1121.87     58.14 o 
   3   5  12     2044.19     2167.36     73.48 o 
   4   5  12      251.80      242.50     20.83 o 
   5   5  12      683.11      651.96     30.74 o 
   6   5  12     1356.77     1370.02     54.69 o 
   7   5  12      711.19      630.37     33.45 o 
   8   5  12      286.76      217.11     21.09 o 
   9   5  12       65.78       32.33     16.38 o 
  10   5  12       73.45       74.57     15.12 o 
  11   5  12        8.29        4.07     13.74 o 
  12   5  12       44.83       26.68     11.76 o 
  -2   6  12       26.67       32.33     18.73 o 
  -1   6  12        8.25       28.63     17.73 o 
   0   6  12      310.48      312.04     32.69 o 
   1   6  12      757.24      837.45     48.25 o 
   2   6  12      763.77      707.43     32.76 o 
   3   6  12     1348.00     1426.29     52.41 o 
   4   6  12     1239.60     1279.71     48.13 o 
   5   6  12      227.68      195.85     19.81 o 
   6   6  12      143.15      115.44     14.60 o 
   7   6  12      278.79      250.30     21.67 o 
   8   6  12       52.35       32.17     12.82 o 
   9   6  12     1008.58     1024.06     42.08 o 
  10   6  12     1157.26     1146.16     62.41 o 
  11   6  12      337.68      321.95     36.36 o 
  -1   7  12      438.60      379.77     37.17 o 
   0   7  12       11.36       -5.08     16.80 o 
   1   7  12       77.50       51.85     17.25 o 
   2   7  12       20.83       10.58     12.66 o 
   3   7  12      110.13      104.83     14.40 o 
   4   7  12      224.39      236.23     22.01 o 
   5   7  12      292.15      250.40     22.23 o 
   6   7  12      305.55      278.54     26.92 o 
   7   7  12      384.89      389.06     25.04 o 
   8   7  12      298.12      270.53     22.88 o 
   9   7  12       56.79       47.83     13.64 o 
  10   7  12      887.77      876.57     39.64 o 
  11   7  12      635.93      613.77     34.78 o 
   0   8  12       17.68        0.40     17.70 o 
   1   8  12      228.04      230.21     30.44 o 
   2   8  12      316.76      317.26     35.98 o 
   3   8  12        3.14        0.50     12.58 o 
   4   8  12      667.97      671.28     32.57 o 
   5   8  12     1609.93     1620.05     58.84 o 
   6   8  12      826.29      756.52     35.10 o 
   7   8  12      153.14      108.01     15.43 o 
   8   8  12       49.11       36.71     14.01 o 
   9   8  12       40.40       36.54     14.55 o 
  10   8  12        0.51       -8.06     14.99 o 
  11   8  12       32.68       18.90     16.44 o 
   1   9  12      366.53      366.51     35.05 o 
   2   9  12      596.90      589.09     49.58 o 
   3   9  12      427.08      427.54     27.74 o 
   4   9  12       38.02       11.89     14.33 o 
   5   9  12       94.51       87.25     15.37 o 
   6   9  12      215.94      177.66     25.02 o 
   7   9  12       34.85       10.49     12.99 o 
   8   9  12      571.54      522.11     29.92 o 
   9   9  12      836.29      846.01     39.46 o 
  10   9  12      348.91      362.35     29.21 o 
   2  10  12        9.71      -10.68     14.00 o 
   3  10  12      123.52      111.15     16.85 o 
   4  10  12      131.54      118.86     17.21 o 
   5  10  12      146.79      150.50     18.16 o 
   6  10  12       87.45       80.25     16.10 o 
   7  10  12        0.59      -13.04     13.63 o 
   8  10  12      247.28      240.53     24.34 o 
   9  10  12      948.91      998.88     44.35 o 
   5  11  12      626.84      675.68     35.67 o 
   6  11  12      169.78      128.90     17.57 o 
   7  11  12       40.24       34.16     14.86 o 
   3  -5  13      183.26      147.97     23.72 o 
   2  -4  13       18.51       25.29     16.71 o 
   3  -4  13        2.31       -3.94     16.41 o 
   4  -4  13      262.78      262.15     30.98 o 
   5  -4  13     1099.10     1214.51     53.29 o 
   6  -4  13     1023.91     1119.85     42.09 o 
   0  -3  13      287.80      352.23     37.07 o 
   1  -3  13      309.83      428.47     37.34 o 
   2  -3  13      271.41      352.05     33.39 o 
   3  -3  13      117.63      134.51     21.61 o 
   4  -3  13       15.54        5.87     17.06 o 
   5  -3  13      127.81      121.25     22.17 o 
   6  -3  13      746.23      823.30     39.15 o 
   7  -3  13      415.51      433.11     25.40 o 
   8  -3  13        0.10       -2.10     11.57 o 
  -1  -2  13       33.34       33.86     17.98 o 
   0  -2  13      747.88     1006.59     57.19 o 
   1  -2  13     1030.43     1294.81     93.91 o 
   2  -2  13      471.71      550.40     27.75 o 
   3  -2  13       74.60       83.21     18.40 o 
   4  -2  13       32.51       59.59     18.16 o 
   5  -2  13       73.61       78.36     19.87 o 
   6  -2  13       18.86       -4.78     18.89 o 
   7  -2  13        7.46      -16.32     10.88 o 
   8  -2  13      110.45       87.18     13.79 o 
   9  -2  13      640.08      705.05     32.49 o 
  -1  -1  13      194.43      201.57     23.90 o 
   0  -1  13       14.50        8.35     16.56 o 
   1  -1  13       53.82       44.92     11.82 o 
   2  -1  13        5.57       -5.31     10.21 o 
   3  -1  13      621.45      627.81     43.27 o 
   4  -1  13     1695.94     1810.66     88.37 o 
   5  -1  13     1152.90     1203.81     64.70 o 
   6  -1  13      273.34      319.17     33.49 o 
   7  -1  13        1.94       -6.86     17.55 o 
   8  -1  13       26.29       10.81     19.76 o 
   9  -1  13       33.92       14.44     20.67 o 
  -2   0  13       70.68       58.92     19.98 o 
  -1   0  13      183.85      256.69     33.61 o 
   0   0  13      111.78      119.88     19.88 o 
   1   0  13        9.36        8.45     15.48 o 
   2   0  13        9.10        4.34     14.08 o 
   3   0  13      121.68      120.15     16.57 o 
   4   0  13      996.07     1093.00     56.10 o 
   5   0  13     2138.46     2179.95    126.03 o 
   6   0  13     1127.14     1086.38     59.79 o 
   7   0  13       13.49       25.64     17.53 o 
   8   0  13       62.37       58.52     20.09 o 
   9   0  13        0.46        3.11     19.24 o 
  10   0  13      168.21      145.95     25.62 o 
  -2   1  13      411.79      525.50     41.53 o 
  -1   1  13     1167.44     1481.06     75.09 o 
   0   1  13     1363.48     1693.41     82.43 o 
   1   1  13      485.93      527.47     38.76 o 
   2   1  13       67.44       50.02     15.52 o 
   3   1  13        1.12       -8.27     13.38 o 
   4   1  13       26.28       48.62     14.72 o 
   5   1  13       85.31       55.40     14.49 o 
   6   1  13        3.42      -13.20     10.65 o 
   7   1  13      160.70      136.13     11.57 o 
   8   1  13      897.91      926.09     54.20 o 
   9   1  13     1044.83     1044.23     60.30 o 
  10   1  13      104.94       97.35     22.56 o 
  -2   2  13       19.84       18.11     18.24 o 
  -1   2  13       66.44       69.21     18.91 o 
   0   2  13      170.50      228.47     31.50 o 
   1   2  13        7.99       -6.39     15.91 o 
   2   2  13      298.53      303.97     30.07 o 
   3   2  13     1543.18     1704.81     80.68 o 
   4   2  13      517.77      571.27     38.72 o 
   5   2  13       35.21       49.25     15.28 o 
   6   2  13      465.64      521.09     31.62 o 
   7   2  13      518.31      519.31     35.94 o 
   8   2  13      232.25      248.28     21.33 o 
   9   2  13      327.92      288.72     32.06 o 
  10   2  13      335.50      334.63     35.26 o 
  11   2  13       58.69       61.77     21.67 o 
  -1   3  13        0.91       10.22     18.10 o 
   0   3  13       48.14       75.26     19.01 o 
   1   3  13      108.42       97.58     18.39 o 
   2   3  13      292.32      323.31     30.54 o 
   3   3  13     1754.18     1845.92     86.43 o 
   4   3  13     2077.39     2180.89     73.88 o 
   5   3  13      797.63      821.12     35.45 o 
   6   3  13        2.36      -17.03     11.35 o 
   7   3  13      253.21      290.00     45.70 o 
   8   3  13       54.47      214.40     30.48 o 
   9   3  13      145.58      120.98     18.06 o 
  10   3  13      366.15      352.73     54.25 o 
  11   3  13      139.03      125.61     22.83 o 
  -1   4  13      971.11     1114.88     61.73 o 
   0   4  13      359.64      374.66     35.21 o 
   1   4  13        5.64       -6.12     16.15 o 
   2   4  13        0.36       -6.73     15.17 o 
   3   4  13        0.89        7.26     14.47 o 
   4   4  13        0.34        7.11     12.19 o 
   5   4  13        1.16      -11.31     12.07 o 
   6   4  13      247.63      219.85     27.35 o 
   7   4  13     1236.28     1235.75     47.21 o 
   8   4  13     1164.95      674.75     47.44 o 
   9   4  13       83.20       68.34     17.38 o 
  10   4  13      365.17      402.40     26.56 o 
  11   4  13      587.40      599.11     31.81 o 
  -1   5  13      268.86      345.57     35.55 o 
   0   5  13       35.88       25.28     18.35 o 
   1   5  13      102.81       83.59     19.45 o 
   2   5  13      299.28      330.57     32.04 o 
   3   5  13      156.64      151.48     15.81 o 
   4   5  13      274.10      326.90     24.04 o 
   5   5  13     1504.12     1575.21     56.86 o 
   6   5  13     1229.43     1203.26     46.70 o 
   7   5  13      739.49      698.50     41.51 o 
   8   5  13      880.31      792.27     41.13 o 
   9   5  13      537.70      558.60     40.33 o 
  10   5  13        5.15       40.80     34.37 o 
  11   5  13       62.38       44.35     16.16 o 
   0   6  13      294.67      299.51     34.90 o 
   1   6  13      669.02      709.51     45.50 o 
   2   6  13     1110.61     1200.70     63.18 o 
   3   6  13     1142.80     1186.66     57.20 o 
   4   6  13      330.59      333.76     24.72 o 
   5   6  13       53.11       57.26     13.82 o 
   6   6  13      388.59      387.26     25.71 o 
   7   6  13       16.07       -6.80     12.69 o 
   8   6  13      258.41      232.15     21.54 o 
   9   6  13      371.35      344.15     35.53 o 
  10   6  13      193.84      226.43     58.84 o 
  11   6  13       35.10       64.16     50.99 o 
   0   7  13      118.97      108.72     21.37 o 
   1   7  13       98.54       94.13     19.88 o 
   2   7  13       36.01       43.36     17.78 o 
   3   7  13       19.60       27.77     13.54 o 
   4   7  13       16.64        6.71     12.96 o 
   5   7  13        7.70        7.11     12.83 o 
   6   7  13      183.55      208.39     21.30 o 
   7   7  13       96.84       90.45     15.29 o 
   8   7  13       36.81       30.28     13.81 o 
   9   7  13      808.15      822.13     53.74 o 
  10   7  13     1241.06     1221.96     49.71 o 
   1   8  13      136.99      137.33     21.90 o 
   2   8  13        6.10        0.01     17.07 o 
   3   8  13      341.08      370.31     31.80 o 
   4   8  13      880.04      940.71     40.65 o 
   5   8  13      720.30      733.94     35.56 o 
   6   8  13      609.57      625.34     34.80 o 
   7   8  13      417.27      412.08     27.75 o 
   8   8  13      194.46      200.74     22.07 o 
   9   8  13        0.46       -5.44     14.18 o 
  10   8  13      119.47      118.45     17.92 o 
   3   9  13       99.81       99.51     16.82 o 
   4   9  13      167.91      174.72     18.49 o 
   5   9  13      469.16      455.98     29.62 o 
   6   9  13      112.66       75.33     15.99 o 
   7   9  13       61.72       48.73     15.49 o 
   8   9  13      106.52       93.07     16.63 o 
   9   9  13       46.21       41.23     16.13 o 
   5  10  13       16.65       16.98     15.94 o 
   6  10  13        0.59      -19.00     14.78 o 
   7  10  13      257.22      249.12     23.88 o 
   3  -3  14        5.41      -11.31     17.59 o 
   4  -3  14      326.14      324.38     34.81 o 
   5  -3  14      848.01      878.78     54.86 o 
   1  -2  14      422.87      566.10     42.99 o 
   2  -2  14      245.30      282.19     32.77 o 
   3  -2  14      137.58      123.83     21.27 o 
   4  -2  14       35.95       40.91     19.02 o 
   5  -2  14        2.32       -6.66     19.32 o 
   6  -2  14       58.17       30.81     21.80 o 
   7  -2  14        0.44      -24.99     19.80 o 
   1  -1  14      164.30      181.77     22.86 o 
   2  -1  14        2.06       -8.56     11.14 o 
   3  -1  14      321.58      355.39     30.08 o 
   4  -1  14      360.03      467.92     39.25 o 
   5  -1  14       30.00       63.91     19.74 o 
   6  -1  14        0.85        5.62     18.27 o 
   7  -1  14        7.59       -4.40     19.13 o 
   8  -1  14      136.61      135.17     25.70 o 
   0   0  14        3.70       -9.70     18.25 o 
   1   0  14        0.75       -4.70     16.87 o 
   2   0  14      108.68      110.27     18.53 o 
   3   0  14     1144.83     1089.55     57.67 o 
   4   0  14     2356.49     2729.48    122.27 o 
   5   0  14     1559.70     1557.32    128.68 o 
   6   0  14      256.98      246.24     31.75 o 
   7   0  14       18.08       11.51     18.39 o 
   8   0  14        3.72       -0.45     18.34 o 
   9   0  14       49.69       28.10     21.79 o 
   0   1  14      303.43      376.38     37.67 o 
   1   1  14       76.80       58.54     18.97 o 
   2   1  14       26.10        6.07     15.90 o 
   3   1  14        8.10        4.97     14.74 o 
   4   1  14       68.20       62.81     16.59 o 
   5   1  14      178.35      171.97     20.13 o 
   6   1  14       25.84       -5.53     14.53 o 
   7   1  14      266.81      269.34     31.50 o 
   8   1  14      672.14      672.58     46.38 o 
   9   1  14      139.22      150.90     25.10 o 
   0   2  14      403.94      536.17     42.16 o 
   1   2  14       12.34        4.64     16.91 o 
   2   2  14       49.97       41.84     17.16 o 
   3   2  14       40.83       53.66     16.43 o 
   4   2  14       35.52       67.96     17.30 o 
   5   2  14      271.09      326.83     32.57 o 
   7   2  14      587.42      633.41     41.10 o 
   8   2  14     1063.37     1178.08     61.42 o 
   9   2  14      980.18      902.79     54.77 o 
  10   2  14      228.82      197.69     26.84 o 
   0   3  14       24.72       43.19     19.12 o 
   1   3  14      189.78      215.26     31.52 o 
   2   3  14      587.03      602.05     41.63 o 
   3   3  14     1694.04     1928.08     90.86 o 
   4   3  14      857.34      954.46     53.67 o 
   5   3  14        0.42       -7.32     11.96 o 
   6   3  14      181.97      181.06     37.50 o 
   7   3  14       80.02       92.61     25.20 o 
   8   3  14        9.29      -12.88     28.28 o 
   9   3  14        0.40      -15.66     15.56 o 
  10   3  14        7.41       19.21     19.81 o 
   0   4  14        4.42       -4.92     18.01 o 
   1   4  14       41.33       36.95     18.84 o 
   2   4  14       96.74       86.24     18.96 o 
   3   4  14      166.69      169.86     21.76 o 
   4   4  14      237.95      230.96     31.68 o 
   5   4  14       46.94       44.02     16.33 o 
   6   4  14      158.67      166.16     30.07 o 
   7   4  14      374.36      413.45     26.95 o 
   8   4  14       15.96       31.95     16.43 o 
  10   4  14      732.10      765.33     35.80 o 
   1   5  14       22.99       25.12     18.71 o 
   2   5  14        3.73       10.00     17.39 o 
   3   5  14      109.59      103.80     20.10 o 
   4   5  14      335.68      386.72     26.46 o 
   5   5  14      631.09      666.46     35.96 o 
   6   5  14      777.63      862.43     38.23 o 
   7   5  14      897.14      965.46     41.46 o 
   8   5  14      869.36      918.90     40.13 o 
   9   5  14      110.66       97.95     15.71 o 
  10   5  14      213.23      170.92     22.06 o 
   1   6  14      583.93      628.21     44.63 o 
   2   6  14      898.76     1048.22     59.30 o 
   3   6  14      229.11      259.67     32.54 o 
   4   6  14       71.36       63.98     15.50 o 
   5   6  14      505.23      527.48     30.21 o 
   6   6  14      379.85      362.93     26.54 o 
   7   6  14       32.88        6.81     14.28 o 
   8   6  14        0.13       -9.18     13.92 o 
   9   6  14        2.24       -3.24     14.40 o 
  10   6  14        5.36       19.53     15.10 o 
   2   7  14      345.14      399.98     38.12 o 
   3   7  14      456.83      551.78     31.74 o 
   4   7  14      116.89      100.32     16.57 o 
   5   7  14       34.09       29.11     17.65 o 
   6   7  14       90.85       98.89     16.22 o 
   7   7  14       83.93       82.40     16.43 o 
   8   7  14      608.61      648.50     41.26 o 
   9   7  14      726.62      812.18     38.77 o 
   4   8  14      201.08      226.34     23.62 o 
   5   8  14      126.15      120.04     17.55 o 
   6   8  14      241.12      285.24     26.01 o 
   7   8  14      171.65      169.39     18.88 o 
   8   8  14        5.24       10.90     14.71 o 
   3   0  15     1005.48     1156.32    109.45 o 
   4   0  15      961.57     1115.49    107.87 o 
   5   0  15      183.46      179.98     25.24 o 
   6   0  15        0.75        0.05     18.70 o 
   7   0  15        9.17        7.14     19.54 o 
   3   1  15      334.61      445.09     36.92 o 
   4   1  15      693.10      856.71     51.35 o 
   5   1  15      282.46      303.24     34.06 o 
   7   1  15      131.17      145.64     23.85 o 
   2   2  15        1.62       -9.52     16.79 o 
   3   2  15       26.59       31.37     17.06 o 
   4   2  15       72.47       71.64     19.17 o 
   5   2  15      151.32      135.42     20.46 o 
   6   2  15      273.38      306.71     33.89 o 
   7   2  15      663.89      844.62     79.00 o 
   8   2  15      820.61      760.82     50.40 o 
   2   3  15      419.54      510.64     40.43 o 
   3   3  15      247.95      337.48     35.01 o 
   4   3  15       16.30       13.66     17.17 o 
   5   3  15      133.61      114.77     19.96 o 
   6   3  15      200.22      189.09     19.24 o 
   7   3  15      112.12      164.71     55.75 o 
   8   3  15      184.83      274.48     44.87 o 
   3   4  15      736.18      905.01     54.22 o 
   4   4  15      450.57      541.88     42.18 o 
   5   4  15        6.49      -15.42     14.14 o 
   6   4  15      166.81      163.97     17.86 o 
   7   4  15        4.33       17.58     14.06 o 
   8   4  15      160.01      251.69     25.04 o 
   3   5  15       24.98       34.93     19.75 o 
   4   5  15       22.98       16.07     18.54 o 
   5   5  15      155.17      144.70     17.73 o 
   6   5  15      515.37      571.45     41.86 o 
   7   5  15      529.07      607.97     33.14 o 
   8   5  15       55.91       48.76     15.50 o 
   4   6  15      362.29      463.14     40.59 o 
   5   6  15      348.31      363.80     28.18 o 
   6   6  15      276.66      283.37     26.44 o 
   7   6  15      223.10      226.40     24.11 o 
   8   6  15      151.49      162.66     19.15 o 
                                                 
